# Supplementary material for: Genomic transfers help to decipher the ancient evolution of filoviruses and interactions with vertebrate hosts
Source: PLoS Pathog. 2024 Sep 3;20(9):e1011864. doi: 10.1371/journal.ppat.1011864 (PMC11398700; doi:10.1371/journal.ppat.1011864)
Supplement: S3 Data — The alignment was trimmed using Clipkit 2. The data are used for the analysis in Fig 3. (TXT) [file ppat.1011864.s025.txt]

>UYL95578_Mudanjiang_Rhabd_tick_virus_1
MNLDPEEGLPRRTRHIANTHLDVPLRPGFLEEGAEYLGLRPTF-----------PRKREKSS-LDSLQPYII-----KNKPLITDYSYLFPILWREV---QNLQPTTSCQRLFMKVLSVAWGLLISQILSLASFASNLTPPE-----------------------LKHHGHLSRLYYLRYVLEGGRWSGELDHNPSAFYSED------------------WKQTSEEVAIWNSQKRVHVYASRDFFLIA--TARDQFLITRDMFLCLSDTLSSRFLCLLAADLTDCIPSP--SIPEYSLVYRTFDWGDDILARFGNEGYRLIGMWEPLCLGVMQKMTPDDLTDNFFWLEMSHDFLTALPGQDITRHL-----AQVSSLLEETFQQ--SPSHLAQLYGLYRLWGHPVVNSQKGISKLKVVACSPKAIDFNRAMQVACKAKEIFALRFRKTHR-HWPKMDISELTEGSHLKKCINNWPVTIRHPDYSLLDWHYVRFEQSFEISEKVDLTAFISDKALSLTRPELKEAVESRCIGFA-----WKRSVLYQWLSTEFEGPKEFLERIGKNGFPEGENV-VGVCPKERELKIEPRLFGLLTLSKRMYVVLTEALLAEHLLPYYEEITMMDDYLTLLKKIHRQTSDPEHTAN-------RKNLFTVLDFEKWNSNMRKEETEELFTMFDQLFGLTNVFTRSHEMFETSYLYLADGSYLPHFYSSSELR---EDASCWTEHLGGIEGLRQKGWTIFTVALIRLIADQHDIEISLMGQGDNQVLKCSFP------ATMTNEEIKMKHQKFLDHLFSEFGLVGPPLKKSETWTTSNLFIYGKFPVLKGVPLPMSLKRVCRMFRLSNEGFPTLESSLASIFTNVIAATLSDHHGAIPYFCGVLEAASALILGSSHSMGGQLSAVHEMSRAQKSVLEDLLTAMLIFPRSWGGFSIQMFGDLASKGFPDPATLGCSLLKKLLPHVSGVRKMIKNMLSPRNPALSPLMLCKDPVSLNLFHPSSPSEVIRGLVSNMLYQAEKNAQIRSFLNMAFSKQD-QLADYLFQMRPLNPRVAHEVLEGTIYGRANKILTQLNKTNTMVRMA--KHTKGQLMTDRLRRAEANYFKSVLISLWTCGE---DVWRESTCSSQWTQHLRDKGW-----KTKITGVTVASPFEAFTCHATQK-VDCLTAGHPNPDYIICRFSDR-------AHMVDARLAQDLGGIIPYLGGRTNEKVQSRGKTEMTSNPLLKIPLKLQTLVGWGVEEDSTFHRLLKRLVEAVSDWDPSVFIPEF-SDISGSLEHRFADSSTTHGGTISILYTRPSYIYLSTDTLIKYCRGS---TNANLHFQALFSSIIYFQSLMLD--LANPLPSSLFHYHEECLQCISPIFEFFLQLPPPPSDLVPSDKENPFCWVPPKLRTARGSQYPSIDPNA---------LGEERLRRLFSYKAGGEAFRQI--RLWAREIGDENPIARYQTSFALPWMYKCDPILLLESIAVHMTSMILRKRDLLRDTSSRRTLEAVLEGINAWPASAFSSLAPMMSRSSLVRHMVGPPYFVSPPVATPPSLKECCAAIKQAVVDILVQILLSWRTWNKEN--------------AASLKIWSQALVVSMKSQDLGESPQDMMVQALGAIPSYEKSSFLQKFSHLTPI--------------------------------LREGVDLLSK----------------------------------------------------------------------------------------------------------RLSEFSASQDLAMPILTTTELYETSVLALLSDH-----------------YLLETDSELLEDPVGPVYEPGDDWSLIYKPGGGATIGPYKILSLMMALRSLTFSVIASFGDGAGGFLSTLGRIYPNAKLFYNSLITPQQSLPQSLPDFVPVALLPYPDLVER-------LIRLKMTLELPSDVLLKDYPMSLRLNVDHSFDLITCDAEL-GYENPRKRGLLLANQMLMIAH-LMNCSTLIFKTFSWDFELLDRQISILLQRFRLISVVRSKFSNQHNTELYLVCRSARLGAE------------PRDYDQLALGRCILRLNSE---RSQLSQVSEYQSIWSSRFPTETSYLA----YRFSKESLLNKFVGYRRHFS----TYHEVYFPETIMYHLLRTFNPV-----KGQQYKSRDRTRRNILTQGALKSSLLVFRNHRGNTQAGKILSYYPS--------VGAVLFERRERTLFPLDWGLPSEPKGVKTVFRSIWYPEHLPSLRALGAS
>YP_009337815_Betanemrhavirus_hubei
MCLDDAFSSGKGSKSYPTTHLQSAM---KCDLIKYAYGIPIGN-----------PGRFKHTD--QEIKRMFALYPLLQDYCTSLDYTKILYTLWKC--------QSSSVLHNINDALRYTHPYIGDHYSRL----------------------------------RVKNFKVARELWDKAITKSGRQRMEFTRNR---------------------------EERESLILPSKVNLLEIGHSANLCVLR--RKTDISIGTRDLLLMIGDLISERYLIFLSTEIAAEIGEE--QYPTSDAVKQIFDWGDSVMVEDGLAGFQLLKEFEPLVTSEMLLRTNDEFSDGAFRKSLLNELGKK-----------SVFKQQAEALI-TILAHIPTMHHLAQIFGLYRLWGHPYVDSADGLLKIKHLGLSKKVIPNALKRELACSFKSHFCKQYRAKVG-KWPNLDTSRLPADSYLRAVISNRVLDQSNLAYKPSEWFQVKGLKTFEIDSSYNLATMLSDKALSLDRDELKYHCDRRNIGIA-----RERRVITNWLRSTQISARELIEAVSEKG-LEKKELIIGVTPKEREMKTCPRMFSLMSLRMRMFVVAVGELLADHIVPYFPEITVGDSSIQLTRRLYDMTRSQRSATP-----SQSVDVIMNIDFSKWNTNIRAELTNESFKFLDELFGLKQCVNYIPKMFTESLIYLADGSYLPDFDANLDVK---KHPLAWTGHLGGLEGLNQKGWTAVTVVLIEMVARKHNIRFRLIGQGDNQVLRLTIPLVGDKFDPSGISAAKQTLKLFKASFVDEMEQAGLPVKISETWCSSKLFAYGKQHFFEGEPLAMSLKRLSRVFWLSNDLFPSLENAISTIHSNSLSACQSDLTTIVPFVVAVTETIYTILYHANESPGEQVTLTKSLFSLKHPVLWQLVSSIALVPRVLGGYPIQYLSSFLMRGFPDPVSESLSMLKRIIDLTDRQIKIALTSVANPSIYCSSQMIIQDPFSINALIPSSATGVLKSAVRTYLNSPGTNPFFLRFFQ-ESESSVKPLCQALTRSTPLWPRLLHDVFDASLPGFAASVVGRIVKTTTVVMEAIKVD--GKRVEERMVYSDQNLFISIIYKLNEHRP---------TCSLEHAIDLRNNSWHR---FAPIEGVSTPHPIEYLKSVQLDY-GECRLCDLNQQPYLLVYVSPG------KSDNPCSRMWNKLGPTTPYLGSSTSEKMRQELYTSEITDPLITRAARVLRAINWLVSESDELAQLMTRIFSCITDVAPECFFSVE-DSFSGSAEHRYQDYASFHGGLISTLYGLPSYVHMSTNQWNSYSKGA---TNHNIHFQAVLCIMQALVMFSKK--TVSRYDSHVFHFHAVHKECIKVIQEPSITGLPGVNVILQSYPDSEYCFIKDRLIERRRDCFKSVK--------------CKKLETLPGAIMAQELTDLVLVALRETRITHIGV----QRTAPMTWGKDADPVILIEETSLYIACSIYREINLKHVQSIQDLLSALIPLIGSLPDKAFYPLNFLFQFPESRLSLLASMYAIEGPHSFPMKDSSVAACCKRAVISVLSSRVIKQNEWLSNQIFSLLCRS------DKLSTLWESWEVLDKLICEATLSNESDFEVAIQSILTI-------------------------------------------------------------------------------DLPLQKLSQSDRSTII------------------------LRTL----------------------------------------TFAEVNMSGDKLRPQAQVMDT-KPSLSFIQTSSVYDRLSVICPPVTWNLSASSVTPLVDMESPPR----RSDFRSHFFRPVPLITTAHYKYLDLISEYVYNPGDMVIICGDGTGGVTTLIHRLNPNIRLYFNSLVDLEDTVAHSLTSFYPPATDYILHTKS--------IYKMRQSIEGISDITDPRFVNQLQSISGKTVRMIVCDAEGAGWTSPEKGIAIVGNLTKAAQR-IGRDVVLVIKSYATDYRCVSVQSSILSSVFEVVKAARSAFSSYHNTEIFFIAERPTNAQQYIPILCDNSIIMPSLYQEQMKDIIKQLLNYMPPTLCDRVTTLLNSTSLSKQAMAQLEQAY----F-----------------------TQLYWGPITSRLRSRLSAIKTK-----------------LSVMAGYTTARDVVLHIFSLLLRFKSTFADGYVMFVEECSNLTVETPFSRRGSQAYFVKISKAFSKPQTKRLFSRLGQFRNFPISQMLKDK
>YP_009091823_Farmington_virus
MAREGSEGRPTDERTFLARTLNSPIRALFYTIFL---GIRAVW---------------------DGFKRLLPVRT--EKGYARFSECVTYG----------MIGCDECVIDPVRELTEMQLPIKGKGSTRLRAMITE-----RTAVPQIRVRSKILAERLGRAIRETLPAMIHHEWAFVMGKILTFMADNVGMNA---------------------------DTVEGVLSLSEVTRVSAVFNPDGLTIR--VENTGYIMTRETACMIGDIHAQFAIQYLAAYLDEVIGTR--TSLSPAELTSLKLWGLNVLKLLGRNGYEVIACMEPIGYAVLMMRSPDPYVNDTYLNSILSEFPVD-----------SDARACVEALL-TIYMSFGTPHKVSDAFGLFRMLGHPMVDGADGIEKMRRLSKKVKIPDQSTAIDLGAIMAELFVRSFVKKHK-RWPNCSINLPPRHPFHHARLCGYVPAETHPLNNTASWAAVEFNQEFEPPRQYNLADIIDDKSCSPNKHELYGAWMKKTAGWQ-----EQKKLILRWFTETMVKPSELLEEIDAHGFREEDKL-IGLTPKERELKLTPRMFSLMTFKFRTYQVLTESMVADEILPHFPQITMTMSNHELTKRLISRTRPQSGGGR-------DVHITVNIDFQKWNTNMRHGLVKHVFERLDNLFGFTNLIRRTHEYFQEAKYYLAEDGTNLSFDRNGELI---DGPYVYTGSYGGNEGLRQKPWTIVTVCGIYKVARDLKIKHQITGQGDNQVVTLIFPRELPSDPVERSKYCRDKSSQFLTRLSQYFAEVGLPVKTEETWMSSRLYAYGKRMFLEGVPLKMFLKKIGRAFALSNEFVPSLEEDLARVWSATSAAVELDLTPYVGYVLGCCLSAQAIRNHLIYSPGTKRGAMPGL----RPTFESLVKSICWKPKAIGGWPVLMLEDLIIKGFPDPATSALAQLKSMVPYTSIDREIILSCLNLPSSVVSPSMLLKDPAAINTITTPSAGDILQEVARDYVTDYPQNPQLRAVVK-NVKTELDTLASDLFKCEPFFPPLMSDIFSASLPAYQDRIVRKCSTTSTIRRKAAERG--SDSLLNRMKRNEINKMMLHLWATWGRSPARLDTRCLTTCTKQLAQQYRNQSW-----GKQIHGVSVGHPLELFGRITPSH-----RCLHEEDHFLQTFASEH-------VNQVDTDITTTLGPFYPYIGSETRERAVKVRKGVYVVEPLLKPAVRLLRAINWFIPEESDASHLLSNLLASVTDINPQDHYSST-EVGGGNAVHRYSCRLSDKLSRVNNLYQLHTYLSVTTERLTKYSRGS---KNTDAHFQSMMIYAQSRIDLILESLHTGEMVPLECHHHIECNHCIEDIPDEPITGDPAWEVKFPSSPQEPFLYIDLPVKDKLEPV--------PRMNIVRLALGPEAISELAHYFVAFRVIRAS------------ETDVDPNDVLSWTWLSRIDPDKLVEYIVHVFASLEWHVLMSGVSVSVRDAFFKVSKRISETPLSSFYYLANLFVDPQTREALMSSKYGFSPPAETVPNANAAAAEIRRCCANSAPSI---LESALHSREVVWMPGTNN----YGDVVIWSHYIRLRFSEVKLV----------------------------------------------------DITRYQ----QWWRQSERDPY-----------------------DLVPDMVLESDLDTLM------------------------MRKA---------------------------------------------------RRPPLQVIRE--LDVAVINADHPAHVL-------------------------------QNKYRKLIFREPKIITGAVYKYLSLKSE--LTEFTSAMVIGDGTGGITAAM--MADGIDVWYQTLVNYDHVTQQGLSVQAPAALDLLRGAPSGR------LLNPGRFASFGSDLTDPRFTAYFDQYPPFKVDTLWSDAEGDFWDKPSKLNQYFENIIALRHRFVKTNGQLVVKVYLTQDTAT--TIEAFRKKLSPCAIIVSLFSTEGSTECFVLSNLIAPDTP----------------VDLEMVENIPKLTSLVPQRTTVKCYSRRVACISKRWGLFRSPSILEVQF-------LHYITKVISDKGT---QLSLMAVADTMINSYKKAISPRRRSLHAYQHFENPAKLMLDMLTNNISDLKFMKTIMSTLGSNPSKLMTVKRT-----QELRYNNLIYTKDAILFPNEAAKNTAPLRANMVYPVRGDLFAPPIMTLVSDE
>WAK72371_Tacheng_Tick_Virus_6
MNLEE--------PHLPDPHLKSPILPCTRELFVGYVDKAKPT-----------PGYIKAQV--RKLEDVVK-----NYPSLHTDTEHLYG----------AALSESCCPSMQQTLPRSYLHFLGETISDVRDLVQGLTTSE----PGHGLTFDQLLRPLNGYTELIVSAHIARTKWNKLRRAMARFRIHP-------------------------------LPRPGSLVYTICGRWKFYYTSSVVLII--IDQESYVMDYDQVLLVADTLTSRYLALLYADLCNQGYPL--QCPDPLLLSRCYEWGDELLEQYGNCAYRLIKMWEPLILGLLLQTTDPLEYSHRFYATMEDAYHQEYENVTRDRCLGACSWCQVRNLI-----RQEPWPNISELHGIYRHWGHPTVDLKGGTLKVQSIAKEKKTLSTYTRLAIGAQFTRYLILSYIRRHG-KWPKCRIDSSHEPKALYQAWHRVDMSDYEDNIAILDWNIIEFEKNFEFDYFEDWSQLLEDTAISYDRDHWDCTYDRTLLGYNPPPSPTLKRGILQALSTNVINIESICRRIRQRDVPHKWKI-ITVHAKEREMKVEPRLFAMMVLEMRLYYCALEKNLAEKILEYFPQQTMTLGEIDLTQRLLTLTSRPPPGSL-------FIPAYVCVDFEKWNLQWRLEAILMIARRCDELFGTPGLVTYAHEFFSKVMLIVGHRDIIPPGITSTNRQHPPESEYIWYDHLGGLEGICQKLWTLGTICMLLELSRRTGHRCIITGQGDNQVIKVFLPMSDSQYVSKYNAELTNQIKHVITHLTIIATELGLPIKASETWVSSKVFIYSKDIIVDGAYAPTALKRVSRAYFDVAELFPTLESKLATIHTAGQTAAQKGDHPVISYLISLLESRIALYASFNEPTGTRLGKNLQIRT--RQYLLEWIHFVSLLPRSVGGYPVASFLSYLYRGHPDPLTGDLNSLRLLGIKNDIFRRALAYILAELDDDPDLTMLLQDPVAVNWKLPVLTSNVVKNTLQNSVKDYAKNIDVKALFHAHWESEDQKIVETLIKADPFAVRVLNDIYMKSPAGARVGFLAMFNNMRTTQATI--ASTQQRTMIAGIQRSE-ARWVQHLDRVYQ---AILKPLETRVCLSEEAQSLRQLSW-----RKEIVGVTVPHPVEQFLIGIKEYGEPC-----SSGYALIRYSPPD----------DGSVPWYHRGPHAAYLGSRTQEKRVGQVIPVERSTPALAAARRLTAISSWAVSSDPVSQSTLTSLIRCRTNMPQEVLLASSGYVYSGSITHRYHDPMTSHDVLINSRPNLASHVYLSSDTLGEYARGV---RDLTMHFQGMFLLMMAYLHLYLLG-ELNASGDVCLHAHIRCPTCIQETNDTPVSLPRA-EINYHQYEACHLIHTNALTSM-----LPDVWPTSVLLEQVIDK--DVSLTTLGSAGYVLHLDRRK-SLATAYRGRQELAVSPGTRGLDILEFLSLGIRTIIKGLAAYTILVNAETYLTRVGKSHLNRANAVQAIVFGNPHSFWGSIRSHILLPEARVDLLDDLPTLAPSSETLKGGHQIDLTLCRLLSNEILSRLHDLEESEGNPFLDLLFFQTDEIDYLQLHRLWANSWLL--WLSTRV-TTHTELLRARRDLPRR----------------SRDGKQLAKDLVLWY--------------------IRHIKP----------------------------VRQSQVTTIPTI---------KFTKTPPEVV---LRRC------------------------------------------------RDMYHPSAHVESRFLNDLRSIR-EDPGQALTCVCPLEITSIPLPIPDSSNRLDSPPTQ---VHDKGDHYFRLHGVYSTAAYKYAEIVIQEHIAAADVVVCLAEGSGGVMRYLVNKYSPNTIYFNTLISTSDFAAHRLPGYVPVELLRINYTQ---------IPGLMTAIETGGDLTSESVVRRIFSELPSAIDLLTCDAEISGDPTPSVGGKLIKHVLWLANK-MNPTGTLIYKTFCRFPMLLTYEVSLAMSHFGKVKLVVPTYSCHKSSEIFIVATEKNEVMRAMSDEPLSSCAE-------IIELCQHRLNPVPFQTHSRRRTMYLQNHISRYFESNLSSSMLYFGFELSPEVMINHLGLL-----------------ETMMGDYFKAYGSIREMIN------------IESLMSHWLNTRLMIMIFNLTEVLRRHTFRCGSS------------------------------VMGYSRAFFHILGHCNIKPITRG----
>YP_010805226_Guiyang lispivirus 2
MELDE--------PHLADSHLQSPILRDEREHFVRYWDTKYAC-----------PRHITLQA--DKVKRMKVV----NVTSPRVDSEVLYG----------DILSGAMLVETTLNVEGYFQQARTQALLDVGAIVRGLGKEI----PTLRSSLSKIYSKMTTGTPELVNLGVSREVWDKLRLNMAGCRAKPNN-----------------------------PPIQGNTLIPGLGRCRYICTSGFLLVS--CRAQWWILDYEQILCLVDTILSRQLALLYISLAKDNDNI--YVPKEDVLLAAYGWGDVLLQQLGNNAFKLIKYWESLILGNLLEQVDTWSQKSKFLMTMMADYHITFSQLTPCT---PERPCEFCQFKRTTLDKLDNPFVLSELFGVYRHWGHPTVELRAGCTKVQKIATSTKVISLDLLDEVTGQFVQYFVISYIRRHG-HWPKVNLERLPESSHLRQLAGIEDLSEFSEAVPLKEWARLSFLKNFEFDFSEDWILMIEDKAISPYLSDWRRVYDPTLLGELVPQGESSRRVILECLRKPSVDIKKICETIMCLRVPEEWNI-VLVHAKEREMKIDPRLFAMMVLEMRLYFCVTEHNIASSIMKYFPQQTMTLGELDLIHRLMVLTKQADGEHP-------HISININLDFQKWNLQWRYMSVRGIALKIDELFGTPGLINYTHLFFDKCHIFSSHRFSVPDGY-QPGMEFPPTSDLHWMHHKGGFEGLRQKLWTLITLNLLIVISHRCKVRFLITGQGDNQILKVMLPLSDADYMVTYEEEILHQVDHIMNVIEDTAEKMGLPIKREETWVSHRLFAYGKELLVDGAFLPGALKKIARVYFEVNEIYPTCESKLATIHTSSQAAAQKGDNPLISYTISLMESYYSFMKDIYYPSGPPLKLSLPNQD--KDNILHFIRFCCLFPRALGGFPVSTLLSYLYRGHPDPVTEGLCFIKILSHEIELYANALQYLVQQPKNTIDLTMLLQDPTAINWPNPILASNIIKNLLMDTVRENTKNKDVCMLFHLNWKDEDKKFTDCLSQAVPFSPRILNDLYMKSPSGARLGFLSTFSNMRSTQAAL--GDVKRSRAINLIRDSE-KKWILHLYLLRLRYRKKLK-PIPLPCMTELAQQLRDKSWFP---SNSVQGVTVPHPIEQFEYIIHED-----FCTKSTPYSLMIYDPEP---QGSGQYRMPIRPWYSRGKFNPYLGSQTSEKKTGVLIPLPRSTPSIKAAQRISQIATWAFAEDKNTQDLLNTVISCRTNLNREVLLLSAGYVYGGSLTHRFNDPITSHEVLTNIRPNFLSHVTISSDTLEEYSRGA---VDVTLHFQGMFLVGGMVLHFHCLN-EANWQHRHLVHAHVRCLKCTKEIVDTPVTLPEV-TLTYPSYQNCPLLYTNIQLSE-----YSAITPVNLIIHNAPVQL-LKNIQYTAAAACMMESNHRV-IMSSSYRGRSELISCPGTRGLDIQEFIGITFPALLNQLAWACILDRAESVFEILKRSYQSVEEAYAVTVQRSPHSLWGHVRSHLVLPETRQWLIESARIYLPSSESWKGGPNLDLSLSRMLANKIKLVLGLLKSTSTIP---FIWFNVGTMTYKRLLVCWSNLILIRLYLQEKI--DKHQLFCALRSKPHI----------------DPDDGSLCTKLITWL------------------SNIPHLE-----------------------------ITTSELINILTATRI------CYTSEFAETY---IRKS------------------------------------------------RDLVHPM--ITNRIYPHLGTDSPRSPSDLMFLHSPSEL----IPAPTSRAPTKITVGRF--APSRKDHMYRLHGLYSTAPYKYYDIISTYLLSAPSYAMCLAEGSGGICRMLLDKFRCKGVYYDSLIEAADFAAHRLPGYIPPEVLLSPNRNR--------IEGALESAEFGGDLLSLKTVRRIHRVERPPSNVITCDAEIAGDPHPVIYCRLLANVLYISSKHLHDQGILIFKTFCKFPESLCVQLSMMLRWFQNVSICVPISSSHESYEVFLVGTNPLGALKTPSREPQEFLGEDYLHMPVILDLHKYRIKQFPHQEVVMWYWKDLNNIIAGYAENNWNSSITYFG-QLAPEVEISYESLMDC-------CDSVMQKSELLIREHIRGLGRLRELLN------------LGYLAIHWKNANIMKTILPDLPRISNNIITHSHD------------------------------FSRYGRSFHHILGHLHQQPSTRSQSNT
>UQM99620_Meliandou_lophuromys_virus
MA-----GTSLSDILYPECHLNSPIVTGKLVELILITRLPNNQPLDDQTLVNNIKLNLSRGYYQRQFYHILIKKYPNLKLLRHIPYPNGNKYLFNL--------THSGIFNELKSLLSYAHSCYRKISDRLVHLVNSVESGL---YKDVDEHRKASIINLPNIM-ESSIWYKPFLLWFTLKKEMRLCIKQSTNSNA--------------------------RGMYPNNVFDLEGL-YVQYNRNLLLIINKFTNEAHYLTFEMVLMMSDVLEGRLMIDLAMNADLRYTQF------KTRGYLLWEFIDNLFCDLGNETYNIVALIEPLVLGFLQLHDESYLLKGAFLQFCLTEITNEFNNLGFSN---VDDHEVVINTIYSIFDLE-DLHMIAEFFSFFRTFGHPTLEAEEAAAKVRAHMNKPKVIKFKTMMKGHALFCGTIINGFRDRHGGSWPPVIFPNHVSKRVRQLQLNSEGITDEICITEWRSFVGFKFRCFMPLTLDEDLTMYMKDKALASVCSEWDSVYPRETMGYTPPKQTTSRRLVEVFLNDDKFDPVNLINYVLSGEYLNDDEFNLSYSLKEKEIKKVGRLFAKMTYKMRACQVVAESLIATGVGKYFKENGMVKDEHELLKTLHKLSVSSIPKDNIKDTQYETISTFLTTDLQKFCLNWRQETTNLFAQRLNEIYGLPGFFNWLHKRLEKSVLYVADPHCPPSGDSHIPLSERENDQIFIKYPMGGIEGYCQKLWTIITIPFLFLSAYEVGARIAAVVQGDNQAIAITKRVHPNLPFRVKKIISSQLAQKYFDRLRSNLFDIGHNLKANETIVSSHFFVYSKRIYYDGLVLSQALKPISRAVFWSETIVDETRSACSNISTAISKSIEQGYSKWIGYNINILKTIEQLVISLSFTINPSMTKDII-----QPLLPYWLICASLIPSQLGGFNYMNMCRLYVRNIGDPVTASIADVKRMIKVRLLNKSILQKIIHQKPGDNGFLDWASDPYSVNLPHSQSISMMLKNVTSRMILQHSDNPMLKGLFHFDFEQEDRDLASFLLDRPIIIPRAAHEIMDKSLTGARQEIAGMLDSTKGLIRNSLKSGGVKPRLTEKLSTYDYEQFRTFNNLMNNKKNDD--LITHEACSVELAILLRKRMWYSLAKGRPIYGLEVPDIIEAVNGYTLKDCEDCYYCQAQSKEYGWFFVPRNCHLDAVHEESNQMR--------VPYFGSTTEERSEIKLSSLRSASRALKAAVRIATVYTWAYGDDDDSWAEAWYLASFRAKLTLDELKAITPISTSNNIAHRLKDKSTQMKYSGNTLNRVSRYTIISNDKLNFIINGR--KVDTNLVYQQIMLLGLSILESRFRFQSETGKSNTVLHLHIVKNCCVIEMEDHPYTSSLLPLPNLIKVECNRLIYDETPIIDHDTEQIHKQLYNLPSLDFPRWT--LSELNEGLAQSLAMTIVDILTKENKDHLTEFKVFSNDDDMNSLITEFMLVDPSLLTLHIGLSIAINWSYNIYYRRPEGKYQMIEYLYTIMIQSPKSYFSVLANALSHPQIFNKFWDAGY-IEPIYGPNISSQDFIRIAIDYMVLCYSTY---LNFWTNDESIQYLLTEFSEEIISKHLCMLNNL------------YNQRSDMPIIRGLTSIEKCTVLTDALKNAQF--------NPGSISWNLDLLEVVAYPASLTYLRRGTIKHIR---------------------------------------------------------------LRNV--------------------------------LNRSIMY-INEVKFINQDI-NVAKGFEDQ---------------LMGYDRGAHYFPITYLFTDDFRQLLTKQNFQPAKNRWECHIQRRIGLNSTSCYKAVEIGLYLKINLNGDRLFLGEGSGAMMTTYYAILGQALCYYNTGVFSSEVIGQRVLTLSPSEAYLVAKNNPNEMNLRKNIVPLFNGKPESTWIGNPAAFVYISNSIPHSLSMIHNDMESSFEKDTYTIACEQCHSLALALNLGKSDSVYITKLAPRPNDYTYVLLDTFQIYYEEVFCFLPMYSNPYSSEMYIICSVPRNNSLVYPDLLMKYISGPSDPFDLQNTIINFKLTKYFERRTREKLYGDFCKSTLNNL-SNIDKILIRIGFSLNGPKLIKQMTGHDVGTG----SQSLISSIQLLANSLVTYLDPERDKSYFFEPYPLKMDSKVKEMIETISKIIIYYLVYHQPKSPRNKYINCLRK-----NAVIPKYLLSKLKKTGYQLEWREDLDASSIKVWWKIVGYSMLI---------
>UOL48948_ Wenzhou Myotis davidii paramyxovirus 1
MG-----TQSTSDIIYPECHLDSPIVSGKLAELVFYTGLPSNIRLGDSTIIRNLKSNVTNGRRQNELGNVVRQNYPNIKKINHIEYPSGNYELFRK--------QSYLLTKKFTNILMYGGTCYRKITSRLIKLRKDVCTGL-YEHGEHNMHEIRSIEHLNEIM-AGSKWFNPFCYWFTIKTEMRDLIKNSRRDFK--------------------------STKSNVLIHHVEDH-SIFLNRNLVIIINHGNYTTHYLTFEMVLLMCDVAEGRLMIDLGMSSDYRFNQL------KPKGYKLWEFIDSQFEDLGNNTYDLVAMIEPLVLGFLQLRDPSDLLCGAFLQYCMNDLIDIYKSKGYTN---ESDLNQITDIIFDIFDID-DIHMISEFFSFFRTFGHPTLEAWNAAEKVRSHMNKPKVVKFLTMMKGHALYCSTIINGYRDRHGGAWPPVILPAHASDRIKQAQNNSEGLTDDLVIRNWKSFSGIKFKCFMPLTLDEDLTMYMKDKALAALKSEWDSVYPKEVMSYDPPRQTSSRRLVEVFLSDRNFDPSTLINYVISGEYLEDNEFNISYSLKEKEIKQVGRLFAKMTYKMRACQVVAESLIATGIGKYFKENGMTKNEHDLLKTLHKLSVSSVPKDNSGSIQYETVSTFLTTDLQKFCLNWRQETTNLFAERLNEIYGLPGFFNWQHKILEKSVLYVADPHCPPNYDSHIDLNDVVNDHIYIKYPMGGIEGYSQKLWTITTIPFLFLSAYEIGAKIAAVVQGDNQAIAITMRVHPNLPYKKKKTMCSQLAQQFFYRLRDNLGDIGHNLKANETIVSSNFFVYSKRIYYDGVVLSQSLKPLSRVVFWSETIVDETRSACSNISTAVSKSIEQGFSRWIGYCINLLKIIQQLLISLKFTINPSLTADVT-----NPIYVYWIISAALVPSQIGGFNYMNLSRLYVRNIGDPVTASFADLKRLITAGLLNQSILQKILHQKPGQSSYLDWSSDPYSVNIPHSQSVTTMLKNVTSRTILQASDNPMLRGLFHFDFEKEDNDLAKFLLDRPVIIPRAAHEIMDKSLTGARQEIAGMLDSTKGLIRNSIRAGGVSPGLLSKISLYDYEQFRVFNDLMKNKEEDK--LITVDACSVRLAITLRKKMWRDLAQGRQIYGLEVPDSLEVIKGYFLQECADCYYCTANQNQYGWFFCPKKCELDAVNHETNSIR--------VPYFGSTTEERSEIKLSNVKNASRALKSAIRIATVYTWAFGDSDENWEEAWYLASFRANVTLDELKAITPISTSNNIAHRLRDKSTQMKYSSTALNRVGRYVTISNDNLNFIIDGR--KVDTNLVYQQIMLTGLSILEEVFRFSLTTGEKNTVLHLHIQKECCVQEMTDHPYIESNSILPVLQRVEGNRLIYDSDPIIEKTKNIITQQVYKSGVLDFPRWT--LPDLNSTLSKSLAATLIEIITKENRDHLSEFKTLSSDDDINSLITEFLLISPEEFSLDLGLYIAVNWAYDIYYRRPQGKYQMLDYISTIFSQSSRSLFSVISNAISHPKIFQKFWDSGL-VEPIYGANLSSQDFTRISIDLLIKSYQSY---LNYWLDGESIDYILSESDEEVIAKHLCMVASL------------YLERSTMPKILNMTSIEKCALLTDVLQQEQF--------NGIYSDWNLDPLDVINYPASITYIRRGTIKHIR---------------------------------------------------------------LRQS--------------------------------LSSEAIA-LDKLLSDRQPIFHPAIKFDEF------------------HDNYSHFFPITALYTTDYIQLQQNPWSNKMTNYWENHISRRVGINSTSCHKALEISHYIKLEKTKPRMYLGEGSGAMMITYYIILGKTLTYYNTGVFNREVMGQRILTVHPAEALMVERQNPLELGFSRNLKTLFNGKPESSWVGSDENFAYIMSQVSHSLSLIHSDMESTPEKDQIAVIQEQTYAMALAINLGHDKSLFITKLAPQENSYTTQFLNILTIYYEEVFGFIPASSNPYSTEFYIICSYPRVRTIVSPHIIMSTYSKPDNLIQVGNIIANFKIKTMLDKREKLKRVGDYSKSDLLGL-TKDEKMLLSIGFQLNGPKCMMQLVGYDIGSG----EYTLIESIRTLLNNIIIAVDDDRESTPFFDPYPLRDDSKLREMMNILTKVNMLFLITENRIYHKKMTIQNLRR-----RGIFPKSILSRFSKTGLKTINILLLETAEVKVWWKCVGYTLLL---------
>UBB42291_Wenzhou Rattus norvegicus jeilongvirus 1
MS-----GPTVADILYPECHLDSPIVTGKLYSLLEKGGFPHREELNDKTLDRNLKTNTHYVKHQVALKRKLTEKYPNVNKLVPIPYPYGNKYLFRI--------TDTEFTSDVSQILSLSSTCYRKISTRIVKLRDLTTSKL---SSEQVNHEAAMITRLPSIM-EGGRWYDPFLFWFKCKYIMRKLIKRNTKLRY--------------------------NSYQNEAIYDTSLH-YIAVNKHICIXVNKRNMNVYYFTFELVLMLCDVLEGRMMIDLGMTCDMRFDDF------RHRGHNLWELIDSLFEDLGNDTYDMVAMIEPLVLGFLQLKDDSVLLKGAFLQFCFTEIEGILISKGFDN---PQDIASIIESLTNIFLMK-DIHMTGEFFSFFRTFGHPTLEAEEAADKVRAHMNKPKIVDFEIMMKGHALFCGIIINGFRERHGGAWPPHEFPIHTSNIVKSAAANNEALTHECCIQEWKSFVGFRFKCFMPLTLDEDLTMYMKDKALAAIKPEWDSVYLRENMPYPPPKQTTSRRLVEVFLNDTEFDPVNLINYVLSGEYLNDKEFNLSYSLKEKEIKRVGRLFAKMTYRMRACQVVGESLIATGVGQYFKENGMVKNEHELLKTLHKLSVSSVARDNITDVQYETMSTFLTTDLQKFCLNWRQETTNIFAERLDEIYGLPGFFSWLHKRLEKSTLYVADPNCPPYNETRMSIDESENKQIFIKNPMGGIEGYCQKMWTIITIPLLFLSAYECGAKIAAVVQGDNQAIAITKRVHPNIPYKQKKFLCSQLAQQYFNRLRMNMAGIGHNLKANETIVSSHFFIYSKRIYYDGQVLSQALKPMSRCVFWSETVVDETRSACSNICTAVAKSIEQGYSRWLGYSICIFKTLQQLIISLRYTINDSMTKDII-----EPLLPNWILAATLLPSQLGGFNYINISRLYIRNIGDPVTASLADLKRMIKVGLLDERILQKVMHQRPGECTFLDWASDPYSINIPASQSVTIVLKNITARMILQNSRNPMLSGLFHDEFDQEDRDLARFLLDRAIIIPRAAHEIMDKSLTGARQEIAGMLDSTKGLIRNGLKAGGLRPRLVERLSMYDYEQFRVFNNLMAVKEYSI--LITPDACAVELARRIRNVMWNHLTHGRPIYGLEVPDTIEAMNGFLIESCSDCYYCQANNTEYCWFFVPNHCELDQVQRESNSIR--------VPYFGSTTEERSEIKLSSVRSASRALKAAIRIATVYTWAYGDTDECWEEAWYLASFRANLTLAELKAITPISTSNNIAHRLRDKSTQMKYSGNSLSRVSRYTMISNDNLNFTKDGN--KIDTNLVYQQVMLLGLASLEDLFRFNKTTGPENTVYHLHVEENCCVIEMEDHPYVVTEEPPPVLRGVYGNRLIYDDHPLEDKEVENIYKQTYTSAILDFPRYN--IKELNTVLAQSLSLTLIXIITRENKDHLTEFKVLANDDDVNSLITEFLLVDPSEFILYLGLAVAINWSFDVYYRRPQGKYQMVEYLSSYLRITSRSFINVFANALSHPRVFRRFWDVGL-IEPIYGPNLNTQNFNLIAIELLIKGFEVY---LDYWLDDEKAEYMLPESVQDIVSRHLCILCCL------------YLDREYMPKILGLTSIEKCSLLTDILQKHKY--------TPQFFTWNLDPLPVVVYPVSLTYIRRGSVKHIR---------------------------------------------------------------LRRM--------------------------------IQFNDPV-ADKVQIDPLNM-RSFVVLRNN---------------IAGITTSFRAFQAVMLISDDFRKLQGLXEYLPTKNRWESHVHRRVGVNSTSCYKACEIGIYIIMNLKGPRLFLGEGSGAMMTTYYMLLGPAKCFYNTGVLNVGLVGQRVFQIFPSEVMLVSHNNPRDIGLEXDIKVLFNGKPECTWVGDMECFSYLMNSVXHSLALVHNDMESSLEKSPETILQEQVHSLCIAVNLTKDDGLYVTKIAPRSGDMSNVLLNLLYHYFSEVTCFIPAYSNSCSPECYLICSGKKYHSLVYPEIIIPGLSSFTKNIVISQNILDMKFSIRKDLINKLKLYGDYMNSSLXSL-DETEKLLMSYGFQINGPKLIRQITGHDVGAG----SINLRAYINSSVNNIINYCDTERLSSHFLEPYPLARDSKLRELIDALCKICVYILLYMKETNSRRQLINMIRG-----RSIIQDYLIKKLTKTSVNMQWSYPLPTAEVKVWWKIVGYSIIH---------
>YP_010790486_Wenling triplecross lizardfish paramyxovirus
MNLEGITSDAVNDVLYPECHLNSPIVLNKILTYCHAGEIPSEEILLDKTCIRNYEMNMMQQRSQARSHKSYIESSVGIEHYEHIPSGFCYPDMFSA--------RDRLVSAELEKILERGHRALGKDSSKHAELVSEIYKGA-TGSEDCGNSIMSEVS-VGAAIERSSEWWQPYLFWFTLKKHMRQTIKETPCRKD--------------------------EKTFKVKAMRGSRF-WIIHDKNMMTLIDHREYKRYHLSFELVLMFCDVIEGRLMLSIGLKLDRKIKVA------REGLFEIMSTIDSLFPDLGHSTFKIVSLLEALTEAAIQEDDLVEELAGAFMTHCVHQLHELLETV-YDQ---ASSGRIIHSLVRAIREI--PLMQRGEVFSLFRLFGHPNLEAKSAASKVRAHMYQAKMISPLILSKTVAVFIATIINGYRKQHGGVWPPCELPAHADDTIKDSLMRGEGLSMEDAVRYHTSFSGFKFDQFITPLLDRDLTIFLKDKALSPLRVDWNTIYHPVVAPPCKRPEPGSRRLVDVFINDEDFDPDKVLGYVTSGEYLNDPEFNISYSLKEKETKTDGRIFAKMTYKMRAAQVAGEYLIATGVGKYFNENGMVKGEHELLKGLTRMSEACIAESNPGSHDFQTYACYLTTDIEKYCCNWRYEVMLPFTNLLDQIYGLPNFFNWQHKRLSRSTIYVADPWCPPDYANPQDLRESPDDGIFIHNPRGSIEGYQQKIWTIISISQLHVAAVLSNTRITGMVQGDNQNIVVTKRVQKHKTLLEKREIVYREGVRYFRSLREVMAGLGHRLKEDETILSTMFFVYSKRIYIDGTVMSQSLKALTRVAIWSETLVDEIRSGCSTVSTQISKSVQQGLNAYVGYCIDKVRTIDQLLIGLKFTINNKMTVDVV-----DPLYQDWLASAIYVPSSLGGLSYMAHTRLFCRNIGDPLVAGIADLKRLIEFKLCDKNMLNKVFNQRHGQSTWLDWALDPYSANLPSTQSITSMLKNITARNVLKNSVNPLLAGIFHEDMDEEDAAVAQWLLDRDVIMPRTANEAIKDLPTGKRNALAGLVDTTKTVVRSALRKNQGDKRFLHDFQYYDYKQMKALTELLSVIEYRT--AVYRESCSLELSELLRKKTWFVLAEGRPIEGLETPDPIEFSRGDILDDGHICTLCAQRNDYMTWFHIPPRCELDDVLLTTGKAR--------SPYIGSTTEERTDIVLGRAEDMSMAALDAIHLTKTLIWAFGDDEANWRNAHQAASSRARFELEDLKALTPIATSTNIHHRMHDRFTQQTYSMAREPRVGRYLLISNDSLTAKIEGS--ATDTNIVYQQQMLYGCALMEDLFRHCHDTGKESTTFHLHVREACCLRYQPMIDPPVEPGPIPDISVDDSNIMMYDPAPLTDKDRERLRTLLVDEAKADILTME--TADLIELTTATSANSVSDQILELDRAVDKANVALDSPDSTNSLITEMLIMDLMLFWTMLGMNLLLKLARQIHYSRPRGISEIMLILRGLLENTTCILLQPLAHTIAHPKIFRAHLDMGL-ISSLYGHNAGSVNYISHVIDLLCRGAALF---LETVASAGDIIIILCESDDIVALRVLLIEAMI------------WAPLPEKYVIRGLSDKDAIDTIEALLVEKK---------SQMMVNLRRPRLFIRTYARTNTYLRRLAIKALR---------------------------------------------------------------ARGY--------------------------------IRIMKPA---------RSIINPVLRVGDITEVDVVKVRYNS---------------------DELKPFVYKRRNFQFAGAPIHHQERLMGINSTSAYKLYEILKLSTESYGTDTLHLAEGSGSFAALMGILEPSHKIWVNSMYLESETIPQREARYFPSEILLVDMNTGRVHNLEDRTVPLFNGNPSVTVLGKRACTDYIVEVMGTDVGVITCDLEAKKDLDLSDQVSEWVAILEISMKILRSNGTLICKTSLGRDNFWAWVISYVRRHFSSVDIVASSYSGPHSNEIYLICCDPSGEISSPFSI----------SLQVITDLCPEEEEILLEQVTQKILAANAAKARLAAKSLELSDILQSVGFMSNEDHCAQVLTGYDSGTL----RMNHAEIIRTYCQGIISIKDKKRDN--YLDPFPVDSNARVAHLCDRLLRLIVTMIAMNIAKDIFSKIMKWRRT-----PIVTARLVVKRRANHTITIRW------DEIKLLMKLRGHSESQPGDFELGVA
>YP_010790479.1 L protein [Wenzhou pacific spadenose shark paramyxovirus]
MS---EESITVKELLYPEVHLDSPIVLARRDLIAFMAGLPKVIIENNTPLLFATDQYSAMQRDAAGIRRLRIH--------GTADWRKSYGALFRL--------TDTQLTRRLLKIESHAFNESLLGSDGWKRYIKMMIDLN-LCTESHRKHLVGKIPSLRARI-ENLKQFSSSLVWLTVKQNLRKIMKESSEGRVS-------------------------RFSEKPLILSGNRH-VFYLFTGVVIVHFLKTNVATMLSYEQVLMISDVTESRLSVAVSLPLMTHVRPIF-----SVFFEQVTLHFDTLFPVLGNNIYSYIKMVEALVYGGIAAKEPHPE-SGHFLIDTLDTIIGVLEDY-----LQDDVLIKIEEFWRDWFDVL-NVIEIAELMALYRYFGHPFLEPDKACAKVKAHMLAPKTLDRTTLEETYAMWCILLINGYMKAHQNMWPPIEIDPVICPKLHRMKTQGQAILHDEVFNLTEELMAMEWTQFEEVLLDEDLSIFMKDRAVNPPASYWDCMFYKPLLPYKPPPFPGTRRLSAHFLEDSEFTPEKYINYVVSGDYLADREFSISYSLKEREVNADGRIFGKMTPMMRGAQVIAEALIANGIGKYFDANGMVKSEKELLESLHRMSAASNIINTSSNAKYQTIAAFLTTDIQKYCLNFREETTNLFTYAQDQIYGLYGFFGWMHRRLKRSWIYVGDPYYPPSTVLGGRTDEPGDSEIGFWGPLGGIEGFCQKTWTLISIASIHLAAVKVGVRVKAMIQGDNQNVAVTKRVSPLLPEEEKERIILEATYAYADQLREDLANLGLNLKRSETLISQRFFVYSKRLYHSGSLLPQALKALSRVNLWSETLLDEARTACSTIATIGSKGINQGANCHAVFLIVNWFTCRQIIHGLDYRIDSMIPKDVKDLYFK----PGLVRLMALLPASLGGFSYLCHSKLFVRNIGDPLVASIADCKRYVEYRLMRRTVLLAFLNQTPSNCTWLQLATDPYALNIPVTRSISVLIERITQENILASSNNPMLKDIFHQDYQQEDEQYAEFLLNREVIYPRVANALLALLPTGERRALAAILETTKTIIRQSLQRGGIDPRTFHSLVNYESRQFTRFLDIVTSCNKQDGNIKTVDLCSLELAHFARRLSWVHLIGTRPLDGLETPDLIESTRVTYLTTSGNCQQCISGSGAYLWAHYPSETILFRNTGLIHYQR--------DPYVGSETSERTMVSLLRMDGLSRAVKRSIRICLVYTWVFGNTDEAWENAFKLASTRSAITLEQLKILTPMPTSLNVTHRLHEQCTQMRFMSARPSVASRFITMSTDRIVTWSEVT--NRDTNIIYQNIMLLGCSLIEDMNQGLIAYTGDPVLMHIHIQEHCCVRFLEPKPFGSEPTLPDLWKPSPSNKLIYDPKGLGETR---VQKLQGVLDQADFSNWP--SDSIMYLGSVSVGVEIARRLIGALNDGGLRNEAIVVAPSGINLLTAFMVLDLELILKSFARELLLQLSYQITANPCQDSTDVLIRVFNLIDMLSTTVLSGIAGVINHPMILDKIVTLIP-ISDLR---SGPNFVSSCDSSLLRSIVKFYIHELDTKGYFKKVPVFISDPDY---EANIIVSTKCKALTLYLRSR--YGNVRLEDRPIQVISQQVRSEFEDFIASAHV------LYGGRRVFETLNSLSLRVYYGSPHIVGLMAITELK---------------------------------------------------------------SRIY--------------------------------GKFMPKVT-----------TLPRLSIRSIQEINISYTDYFS--------CWTIRYPVGCIVFTPYDPLRMEDKDTTESVDFSYIRYRTYGCSSTSFLKLVSFFYSLNGFKVRTALCLGEGSGSIAAAIVRIWKPRTLFFNTLIKDGDYSSERVQNFVPSEYMRWWSEVNREVYYDEGFKLLTDGTEESTNLTQLRCHYFIRSTIKDLCDIITCDMEDKNLSGFTERWRARSLVLKTAWLLLRRRGTVIIKLYASRDNIWRFTARLAATLFNNVQIYRSMYSNPNGLEFYLILSCPKIIEEGIVSDQDESI-----------PIILRQGGFHSEDPSSLKSCSERLVPTSKLI-QAHNDFVEHLGFGPLGDQMVNRQF-----------IDKSITIVERQIKTMISQVKQTRKE--KIMHFAIRPDRSIRDYADRLCLLQFLAK-------IYSNVVDHVPS------SLTTQVHIKQVGFREFDYQLSKPL----QKILWKIVGNITPIPREPLFSRK
>WMZ41129.1 RNA-directed RNA polymerase L [Dehong virus]
---------MSHPTQYPDARLSSPITLDHCDLFSRSLGLYSNYSHNPKIKNCRIPHHIYRLRNSNSLKSFLE-----DCSLLTIPFHSTWSYLIESLLDDAKNHNRDFQYLIPDDALNYAD----WDNDFTKNMIEEIVGVNGIFTGDTSKTEKTIIDI-----EQNNPYFWGMLLLIHLSQIARRIKGQRGSIRSDWKFVGKAISIMGISDFILIKVPVHAILRSKNSLQEAHPAQTWYNKQDLRPYYLNDEYLISIASYESFIMIKDVFIERFNTIEISRRAWLEDPETADYPPVNLIRELYIAGDLILSQFFEDGFKLIKHLEPLCSSCIQTQGIYTPRKYWFQAQMIKSYYDELTQLERTYDVSDFDKQCADNFIKLIIQSKLTPQQYCELFSVQKHWGHPLLYNDVALEKVKKHAQAVKILKPSIIFETFCVFKFIIAKNHYNSQG-SWYKTTHDLNLTPYLRSHILANSFPSQSEIYPHLWEWYYVTHDPIFSVKIISDLSIFIKDRATAVTADCWDSVFDKNVLGYNPPVRFQSKRVPEQFLTQEDFSLNQVITFAERLEYLSPDYRNFSFSFKEKELN-TGRTFGKLPYKVRNVQTLAEALLADGLAKAFPSNMMVVTEREQKEALLHQASWHHNSAS-VGENAIVRGASFVTDLEKYNLAFRFEFTRHFIEYCNNCYGVRNLFNWMHYLIPLCYMHVSDYYSPPYCLNENNRLNPPDCANAYHYHLGGIEGFQQKLWTCISCAQITLVELKTKLKLKSSVMGDNQCITTLSLFSIDAPHDYQEKEAELNAARVAVELAITTGFSGIFLKPEETFVHSGFIYFGKKQYLNGVQLPQSLKTMARCGPLSDSIFDDLQGSLASIGTAFERGVSETRHILPNRWVAAFHTMISVNLLNSNHLGFPLGTSLDTLCFRKPLTYTEKVLALITPQVLGGLSFLNPEKIFYRNISDPLTSGLFQLKKALTYLN-KEEFFYILIAKKAGQSSPSDFIMNPLGLNVPGSREIITYLRQIVRQNITLTASNKIINSLFHVGSDLEDNEVCNWLLSSDPVMSRFASDIFSRTPSGKRLQVLGYLEGTRTLLASRTLSLSSDGSMLGKLRDLTKNRWKSWFSYIDTFDEELSDALEKYNCTVDIADFLRAFSWSDILKGRKLIGATLPCLLEQFISSWIDIDCRVASQFNCFLRFNNTYVNCAIDKKVVQAHPSQRRLTWSIGNRAPYIGSRTEDKIGYPPLKVNCPSAALKETIEMVSRLIWVTQGNANTENLLKPLITSRINLDFNVLSNFLPTHYSGNIVHRYNDQYGQHSFMANRMSNTSTRAIISTNTLGMYAGGGQAAIDSNIIFQNTINLAVAIFDICFALKEIPQNFSAQMHLNLNK-CCTRQVPSEYLTFDTKLKVDLNKYSDNELIYDKDPLSSGIRGRSGHVEPKALNLQLNSSDIGSYDFITIAAWTLGTTIVESI---LSDEASQSTDPISTGSTKAFVTQFLVFPIESILYAFGANLIIGLISYQQLKGVKDLSDLMYSIQINIQNLSHRSLRILQSTFRQELVLQKLSKTIPLITVVLGGSSGEKGVSDAVRLLLISSVRYFIDNIVKILLKR--------------TVTLPVWLYF-----PSEGQKIVPIIKIIKELIRLVCP------SILCDIKVT--KDNYTIPESLWIYPSRSTK-TNHYYASLNYWRYQMRNSNLTNKQESGSIFLTEANKILSKSEQLEKCKMSTSSVGNVLTVNTANKVYKSNSEMNPVHRYEIE----QPINLDLSEQLPVKLSDRKGQIKRKTNFNPFYNAEQSNA-LDQKTEQSFVLIRKLNDEIGPSMHPYLYITCDNFAESLKLALKNYNLDDQV--DKLIQYYKRTLL----NAIDSNNFCRFTGVVSSMHYKLYDLLPN---TPIKVATCLAEGEGGGARLLLKWKRTQSLFFNTLATDVQQEVEILSGRVIPRMLYNIEGLNTMI--ENKALILNNLTVQETDITKMSWLNSVKQLLPNDSDLLTMDAETIEENNRIPLYEMIVK-IWDLPD-KQLPNISIIKIFVLDLEGSSYIINQALQRYSYVQLRKPYSSNARNSEWYLFCSQKRQGKIKLQYD-----------PSVFKYILSKAM------VRQIQAIPYWLNHIEQHYKIEKHRFFLSLGFPSLELSFSHRYALSLESSQTLYGISIAITKGTKYLSKLLEDYNNKAPLLDIRNHFIHSLRGRLTKLYNDLLKLKLVLTSVNDGK-NWSYHQERLSNVHSVCYEHLLELNCNCYNRILLKLDFIKNTTTAEKKLFNRIVGYIIMFPNGINYNPK
>Orthomarburgvirus_marburgense_YP_001531159
---------MQHPTQYPDARLSSPIILDQCDLLARSLGLYSHYSHNPKLRNCRIPHHIYRLRNSTALKTFLQ-----NCSILTVPFHSIWDHILTSIQYDAINHVDDFKYLLPSELVKYAN----WDNEFLKAYLNKILGLDHVFSASARSQCEDFSP-------KENPYYWGMLLLVHLSQLARRIKGQRGSLRSNWKFIGTDLELFGIADFVIFKVPVKTIIRNAVSLQASKPGRIWYRDQNLTPYLCDDEFIVSVASYECFIMIKDVFIERYNTWEICARAWLEDSDGADYPPLDVLGELYNQGDQIIAMYLEDGFKLIKHLEPLCVSCIQTHGIFTPRKYWFQSQMIKSYYDELHDLNLKLQISDNKAECAQNFIKTIVQAKLTPQQYCELFSLQKHWGHPVLYNDVALDKVKKHAQSTKILKPKVMFETFCVFKFIVAKNHYHSQG-SWYKTTHDLHLTPYLRQHIVSNSFPSQAEIYQHLWEWYFVEHEPLFSTKIISDLSIFIKDRATAVNQECWDSVFDRSVLGYNPPVRFQSKRVPEQFLGQADFSLNQILEFAEKLEYLAPSYRNFSFSLKEKELN-IGRTFGKLPYRVRNVQTLAEALLADGLAKAFPSNMMVVTEREQKEALLHQASWHHNSAS-IGENAIVRGASFVTDLEKYNLAFRYEFTRHFIDYCNRCYGVKNLFDWMHFLIPLCYMHVSDFYSPPHCVTEDNRNNPPDCANAYHYHLGGIEGLQQKLWTCISCAQITLVELKTKLKLKSSVMGDNQCITTLSLFPIDAPNDYQENEAELNAARVAVELAITTGYSGIFLKPEETFVHSGFIYFGKKQYLNGVQLPQSLKTMARCGPLSDSIFDDLQGSLASIGTSFERGTSETRHIFPSRWIASFHSMLAINLLNQNHLGFPLGFNIDISCFKKPLTFSEKLIALITPQVLGGLSFLNPEKLFYRNISDPLTSGLFQLKNALEFLE-KEELFYILISKKPGLADASDFVMNPLGLNVPGSKEIITFLRQTVRENITITSQNRIINSLFHIGSDLEDQRVCEWLLSSNPVMSRFAADIFSRTPSGKRLQVLGYLEGTRTLLASRTISLTTEGTMLMKLRELTRNRWKSWFSYIDALDDDLSESLEKFTCTVDVANFLRAYSWSDVLKGKRLIGATLPCLLEQFEVKWINLSEDLREQFNLSSDTELNYVSCALDRKVVQKHPSVNRLAWTIGNRAPYIGSRTEDKIGYPPLRVNCPSAALKEAIEMVSRLLWVTQGTADREKLLIPLLNSRVNLDYQTVLNFLPTHYSGNIVHRYNDQYGQHSFMANRMSNTSTRAIISTNTLGKYAGGGQAAIDSNIIFQNTINLGVAVLDIALSLAKLSSASNVTFRLMLNK-CCTRHVPSEYLYFDKPLDVDLNKYMDNELVYDNDPLCSGIKGRLGRVSRSTLTLSLNVSDIGSYDFPTIAAWTLGETIVGSI---FSDESSQSTDPISSGCTKTFVTHFLVYPVESIFYAFGANLIVESLSLSRIKSIKNLSDLTFLISSTIRNLSHRSLRILQSTFRHELVLTRLAHHIPLISLMLGGSAGEKSSSDAVRLFLTASYQNFINNFSCLMKKG--------------QSSLPVWLYF-----PSEGQQLKPILKILQRLSDLLSP------DKIQKRKIL--ADTCCPIGSFWVYPSKSTR-TNHYYASLNYWRDKANKVKNTPFSHTSSVSSNQQVTNSKYIVYPENITINARTRLINYGSTALQGMDTKLSEQNLVENCPSETKHDQQMFPEDNMQTAHIHSSSPFQILIKSDFDASKNSEINNLNLTEYTLNTKLLTTPTRTEILDSPASYLYVDCSNIPSSLDPGFRSMSDQNQV--QMLINTYKRDLH----ACFDSNQFCRFTGVVSSMHYKLYDLLPP---GKLKKAICLAEGEGSGARLLLKWKETDYLFFNTLATDSQQEAEILSGRVIPRMLYNIDRLSALL--ESRRLILNNLTIQITDITNPLWLDSVIQYLPEDSDILTMDAETTKDETREQLYKTIVN-IWTRTS-PNIPKISIIKVFLLDYEGTLFLMKNAIQYYGQVQLKKPYSSNAKNSEWYLCCGKRRIQRLQIDFS-----------DQVGIFLICKAM------SRQRQAIPYWLKHIEKNYPASLHEFFLTLGFPSLESSFCHRYTIPFSEGKALFHVQSYVRQGKQHLHSLMLDYENNSPLLDLRNHFICSLRGKITKYYNDILKLNLVIKAVEKGK-NWSQLVEILPNMHSVCIVHVDHECSGCEKRLLLKLDFIRNTKIAEQKLLNRVIGYILFFPFGLFKSGS
>Orthomarburgvirus_marburgense_RAVN_YP_009055228
---------MQHPTQYPDARLSSPIILDQCDLLTRSLGLYSHYSHNPKLRNCRIPYHIYRLRNSTALKTFLQ-----NCSILTVPFHSIWDHIITSIQHDAINHINDFKYLLPSELIKYAN----WDNEFLRVFLNKILRLDHAFTNSAKLQCEDFSP-------KENPYYWGMLLLVHLSQLARRIKGQRGSLRSNWKFIGVDLELFGIADFVIFKVPIKAIIRNATSLQASKPGKTWYRDQNLTPYLCDDEFVVSIASYECFIMIKDVFIERYNTWEICARAWVEDNEEADYPPLGILRDLYNQGDQIITMYLEDGFKLIKHLEPLCVSCIQTYGIFTPRKYWFQSQMIKSYYDELQSLNLKLQIPDNRTECAQNFIKTIIQAKLTPQQYCELFSLQKHWGHPVLYNDVALDKVKKHAQSTKILKPKVMFETFCVFKFIVAKNHYHSQG-SWYKTTHDLHLTPYLRQHIVSNSFPSQAEIYQHLWEWYFVEHEPLFSTKIISDLSIFIKDRATAVNRECWDSVFDRSVLGYNPPVRFQSKRVPEQFLGQADFSLNQILDFAEKLEYLAPSYRNFSFSLKEKELN-IGRTFGKLPYRVRNVQTLAEALLADGLAKAFPSNMMVVTEREQKEALLHQASWHHNSAS-IGENAIVRGASFVTDLEKYNLAFRYEFTRHFIDYCNRCYGVKNLFDWMHFLIPLCYMHVSDFYSPPHCVTENNRNNPPDCANAYHYHLGGIEGLQQKLWTCISCAQITLVELKTKLKLKSSVMGDNQCITTLSLFPIDAPNDYQENEAELNAARVAVELAITTGYSGIFLKPEETFVHSGFIYFGKKQYLNGVQLPQSLKTMARCGPLSDSIFDDLQGSLASIGTSFERGASETRHIFPSRWIAAFHSMLAVNLLNQNHLGFPLGFSIDVSCFKKPLTFSEKLIALITPQVLGGLSFLNPEKLFYRNISDPLTSGLFQLRNALEFLR-KEELFYILIAKKPGLADASDFVMNPLGLNVPGSREIITFLRQTVRENITITSQNRIINSLFHIGSDLEDQRVCEWLLSSNPVMSRFAADIFSRTPSGKRLQVLGYLEGTRTLLASRTISLTTEGTMLMRLRELTKSRWKSWFSYIDALDDDLSESLEKFICTVDVANFLRAYSWSDVLKGKRLIGATLPCLLEQFNVKWVNLSEDLKEQFKLSSDAELNYVSCALDRKIVQKHPSDNRLAWTIGNRAPYIGSRTEDKIGYPPLRVNCPSAALKEAIEMVSRLLWVTQGTADREKLLIPLLNSRVNLDYQTVLNFLPTHYSGNIVHRYNDQYGQHSFMANRMSNTSTRAIISTNTLGKYAGGGQAAVDSNIIFQNTINLGVAVLDITLSLSKLSSTSNVSFRLMLSK-CCTRHVPSEYLFFDKPLDVDLNKYMDNELVYDNDPLCSGIKGRLGRVSRSTLSLSLNVSDIGSYDFPTIAAWTLGETIIGSI---FSDESSQSTDPISSGCTKTFVTHFLVYPVESIFYAFGANLIVESLSLSRINSIKSLSDLTFLISSTIRNLSHRSLRILQSTFRHELVLTRLAHHIPLISLMLGGSAGEKSSSDAVRLFLTASYQNFINNFSCLMRKN--------------QSPLPVWLYF-----PSEGQQLKPILKILQRLSCLLTT------KKVQNHRPV--ADTCFLTDNFWVYPSKSTR-TNHYYASLNYWRDKANKIKNTSFSHASSISSSQEVVNLKHTSRLDETPMSERAQSTNHEPTALQEVCTEYSEQDPAKSYLLELRHDLQVSSRGCLQATCPHHPSPSQTTTEPNCDAIKRSETNDPRLMSSILDMRSLKTPMRIESRNSLASYLYVDCSNISSSLDSGFRNMSDRNQV--QMLINTYKRDLY----TCFDSNQFCRFTGVVSSMHYKLYDLLPA---GKLGKAICLAEGEGSGARLLLKWKETDYLFFNTLATDSQQEAEILSGRVIPRMLYNIDKLSVLL--ESRKLILNNLTIQITDITNPLWLDSVIQYLPEDSDILTMDAETTKEETREQLYKTIIN-IWARTS-PNIPKTSIIKVFLLDYGGTLFLMKNAIQYYGQVQLKKPYSSNAKNSEWYLCCGKRRVQRLRVDFP-----------DQVGIFLICKAM------SRQRQAIPYWLKHIEKNYPASLHEFFITLGFPSLESSFCHRYTIPFTEGTALFHVQSYVRQGRQHLHSLMLDYENNSPLLDLRNHFICSLRGKITKYYNDILKLNLVVRAVERGK-NWSQLVESLPNMHSVCITHVDHECIGCERRLLLKLDFVRNTKIAEQKLLNRVIGYILFFPFGFSRPK-
>Cuevavirus_lloviuense_YP_004928143
----------MQEAQYPDARLSSPIVLDQCDLVARACNLYSNYSYNPTLKKCRLPKHIYRLQYDIAVNEFLA-----GVPLSTLPIDYLVPLIINANTDSIKIQDQPSIKNHIKDGISFAL----HDSGFLNYYLKTIGINTMIDLGTFHNSAKKIL--------LNERIIDEAVTWLDLVVAARRARMNRGNTRSTWYASGELIDILGYGDYIFWKIPLKLLPLNKRGVPHASAP--WYDPTTFKSCSEGSTVVVSISTVEVLLMIKDVAFSRMNTLLICKLAELEDTL-TDYPTVESLHDLYRSGDYLISLLGSTGYDIIKYLEPLCLGRIQLLSNFTPRKTWYYSQMQVALLKDLAERTKGRELTLYQQTKIRSFHQILFRLKLRAQQWCELFSIQKHWGHPVLHSELAIAKVKKHGTCLKVLRPSIMFDTFCVFKYMVGKHHFDNTG-HWYRVTHDKNLTPTLKTYIQKNHFPTFRDVRKFLWEFYLVQHEDLFSTKVISDLSIFIKDRATAVESICWDAVFEPNVLGYAPPMRFITKRVPEQFLAQEDFSLEAVISYAEKLQYLEPVNRNFSFSLKEKELN-IGRTFGKLPYLTRNLQTLCEALLADGLAKAFPSNMMVVTEREQKETLLHQASWHHEQGN-LGDHVQVRGASFVTDLEKYNLAFRFEFTRPFIEYCNHCYNIKNAFNWMHYLIPSCYMHVSDYYNPPHGLTLENRGYPPEGPSSYRGHLGGIEGLQQKLWTSISCAQISLAELRSGFKTRSAVMGDNQCITVLSVFPDHYQEDLQELEAEDNAARVAAILARITASCGIFLKPEETFVHSGFIYFGKKQYLNGVQLPQSLKTAARMAPLSDAIFDDLQGTLASIGTAFERAIAESRHIFPIRIMAAIQSYLAVKVLQENHLGFPKNTDLGVLALGKPISAKMIRLCLSIPQVLGGLSFLNPEKCFYRNLSDPVTSGLYQVKKYLAYIG-QGDLFPLFVAKRPGDASAIDLVLNPLGLNYPGAQDLTSFLRRIVRQSITFHSKNKLINSLFHANADLEDEYLCEWLLSSEPVMSRFAADIFSRTPSGKRLQILGYLEGTRTLLASRNLHTNSESSLLSRLRALTTKRWQLWFSYMDQYDEDLGDVIGQLTCTLDIANVLREYSWSHVLQGRRLIGATLPCVPEQFELTWLTGDKACKHCQSKLRDKKKPYVSAALVDKIISQRPSYHRLSWTIGTLTPYIGSRTEDKIGQSAFKPRCPSAALRETIELASRILWVTQGSSQAEDIIRPFCEARINLPVQELFKLLPSHYSGNIVHRYNDQYGPRSFMANRMSNTATRIIVSTNTLGPYSGGGQAARDSNIIFQNVINFAVAVLDIQNSFLDQPMSEFKHIHLHIKD-CCTREVPSQYLTYKANFGMNLQKYQSNELIYDKDPLRCGLTCRVSVENFFLKHHFKNSVEGELLRYPHLSAWGLANTVMTSL---LADMNNASTDLISGNEVKSFTSQFLAYPLIGIFYSFGAITTFKLGRN-LSLQKITKSQIIYYLDSQLYNLPHRALRVFKTTFQHPAVLESLLTIDPSFSFFLGGASGGKSVADATRLFLRLAIQVFLNFISLYSQQKI-------------GKTLPLWVVF-----PLEGEPDEPILEFLSELLRALSH------PLPDQEASTTRIQPSCVFRSEQIYRSMSTM-SNFFHASLACWRDRRQGRARGSSNVKGTILLYDIKGLLSLG--WKDCSLSNAPLKNSLSSSHCSRDILEHRSRNITECPPLL----SRRTRISQESK---------------QHVRSA----PGDAPPDPTHRPGCLRLNVFKTEQD--------------------------ETGLSTEETIEQLLARLK----MMPDTTSYCRFTGVIASMHYKLDEVLYP--TNETPTVALLAEGEGSGALLLIRKYRARQIFFNTLATGNMVEAEVLMGESVPRMLLP---LLPSINNKEIKIFFNTSVTMKTDITDPKWFDSIEDRLPRSLDLLVMDAETIGNSIRIPLYNAVIKCIDRDKM-QDKPKCVIVKLFLNDYLGTCWILNHITLRYNKVEIIKPLSSNARSSEWYLKAEQPVLSSENVNWE-----------GHTT-KLIKKAL------HCQLSRQSYWVTHLMSYANLDLHREYIRMGFPPLTSVLHYRYHMVATESSPLLTIRRHTNLLLQEIRELVRDYFLSRCTRTQAFHFIKTQKGRITKLANDYLKWRLVLSALERYT-LFEQALNNIEPYIQVCILGPCNKALCSNDHLPIPLLYLTRTDQAERKLLNRLVGLVQFFPDGL-----
>Bundibugyo_ebolavirus_YP_003815440
--------MATQHTQYPDARLSSPIVLDQCDLVTRACGLYSSYSLNPQLKNCRLPKHIYRLKFDATVTKFLS-----DVPIVTLPIDYLTPLLLRTLSGEGLCPVEPKCSQFLDEIVSYVL----QDARFLRYYFRHVGVHDDNVGKNFEPKIKALI--------YDNEFLQQLFYWYDLAILTRRGRLNRGNNRSTWFANDDLIDILGYGDYIFWKIPLSLLSLNTEGIPHAAKD--WYHASIFKEAVQGHTHIVSVSTADVLIMCKDIITCRFNTTLIAALANLEDSICSDYPQPETISNLYKAGDYLISILGSEGYKVIKFLEPLCLAKIQLCSNYTERKGRFLTQMHLAVNHTLEELIEGRGLKSQQDWKMREFHRILVNLKSTPQQLCELFSVQKHWGHPVLHSEKAIQKVKKHATVIKALRPVIIFETYCVFKYSIAKHYFDSQG-SWYSVISDKHLTPGLHSYIKRNQFPPLPMIKDLLWEFYHLDHPPLFSTKIISDLSIFIKDRATAVEKTCWDAVFEPNVLGYSPPNKFSTKRVPEQFLEQENFSIDSVLTYAQRLDYLLPQYRNFSFSLKEKELN-VGRAFGKLPYPTRNVQTLCEALLADGLAKAFPSNMMVVTEREQKESLLHQASWHHTSDD-FGENATVRGSSFVTDLEKYNLAFRYEFTAPFIEYCNRCYGVKNLFNWMHYTIPQCYIHVSDYYNPPHGVSLENREDPPEGPSSYRGHLGGIEGLQQKLWTSISCAQISLVEIKTGFKLRSAVMGDNQCITVLSVFPLETDSNEQEHSSEDNAARVAASLAKVTSACGIFLKPDETFVHSGFIYFGKKQYLNGVQLPQSLKTATRIAPLSDAIFDDLQGTLASIGTAFERSISETRHVYPCRVVAAFHTFFSVRILQYHHLGFNKGTDLGQLSLSKPLDFGTITLALAVPQVLGGLSFLNPEKCFYRNLGDPVTSGLFQLRTYLQMIN-MDDLFLPLIAKNPGNCSAIDFVLNPSGLNVPGSQDLTSFLRQIVRRTITLSAKNKLINTLFHSSADLEDEMVCKWLLSSTPVMSRFAADIFSRTPSGKRLQILGYLEGTRTLLASKVINNNAETPILDRLRKITLQRWSLWFSYLDHCDQVLADALIKVSCTVDLAQILREYTWAHILEGRQLIGATLPCMLEQFNVFWLKSYEQCPKCAKSRNPKGEPFVSIAIKKQVVSAWPNQSRLNWTIGDGVPYIGSRTEDKIGQPAIKPKCPSAALREAIELTSRLTWVTQGGANSDLLVKPFVEARVNLSVQEILQMTPSHYSGNIVHRYNDQYSPHSFMANRMSNSATRLVVSTNTLGEFSGGGQSARDSNIIFQNVINFSVALFDLRFRNTETSSIQHNRAHLHLSQ-CCTREVPAQYLTYTSTLSLDLTRYRENELIYDNNPLKGGLNCNLSFDNPLFKGQRLNIIEEDLIRFPHLSGWELAKTIIQSI---ISDSNNSSTDPISSGETRSFTTHFLTYPKVGLLYSFGAIVSYYLGNTIIRTKKLDLSHFMYYLTTQIHNLPHRSLRILKPTFKHVSVISRLMSIDPHFSIYIGGTAGDRGLSDATRLFLRVAISSFLQFIKKWIVEY--------------KTAIPLWVIY-----PLEGQNPDPINSFLHLIIALLQN------ESPQNNIQFQEDRNNQQLSDNLVYMCKSTA-SNFFHASLAYWRSRHKGRPKNRSTEEQTVKPIPYDNFHSVKCASNPPSIPKSKSGTQGSSAFFEKLEYDKERELPTASTPAE----QSKTYIKALSSIYHGKTPSNAAKDDSTTSK-----GCDSKEENAVQASHRIVLPFFTLSQN--------------------DYRTPSAKKSEYITEITKLIRQLK----AIPDTTVYCRFTGVVSSMHYKLDEVLWE--FDSFKTAVTLAEGEGSGALLLLQKYKVRTIFFNTLATEHSIEAEIVSGTTTPRMLLP---VMAKLHDDQINVILNNSASQVTDITNPAWFTDQKSRIPTQVEIMTMDAETTENINRSKLYEAIQQLIVSHID-TRVLKIVIIKVFLSDIEGLLWLNDHLAPLFGSGYLIKPITSSPKSSEWYLCLSNFLSASRRRPHQ-----------GHATMQVIQTAL------RLQVQRSSYWLSHLVQYADINLHLSYVNLGFPSLEKVLYHRYNLVDSRKGPLVSILYHLTHLQAEIRELVCDYNQQRQSRTQTYHFIKTTKGRITKLVNDYLKFYLVVQALKHNC-LWQEELRTLPDLINVCNRFYHIRDCSCEDRFLIQTLYLTRMQDSEAKLMERLTGFLGLYPNGINA---
>Tai_Forest_ebolavirus_YP_003815431
--------MATQHTQYPDARLSSPIVLDQCDLVTRACGLYSAYSLNPQLKNCRLPKHIYRLKYDTTVTEFLS-----DVPVATLPADFLVPTFLRTLSGNGSCPIDPKCSQFLEEIVNYTL----QDIRFLNYYLNRAGVHNDHVDRDFGQKIRNLI--------CDNEVLHQMFHWYDLAILARRGRLNRGNNRSTWFASDNLVDILGYGDYIFWKIPLSLLPVDTQGLPHAAKD--WYHESVFKEAIQGHTHIVSISTADVLIMCKDIITCRFNTLLIAAVANLEDSVHSDYPLPETVSDLYKAGDYLISLLGSEGYKVIKFLEPLCLAKIQLCSNYTERKGRFLTQMHLAVNHTLEELTGSRELRPQQIRKVREFHQMLINLKATPQQLCELFSVQKHWGHPVLHSEKAIQKVKKHATVIKALRPIIIFETYCVFKYSIAKHYFDSQG-TWYSVTSDRCLTPGLSSYIKRNQFPPLPMIKELLWEFYHLDHPPLFSTKVISDLSIFIKDRATAVEKTCWDAVFEPNVLGYNPPNKFATKRVPEQFLEQENFSIESVLHYAQRLEYLLPEYRNFSFSLKEKELN-IGRAFGKLPYPTRNVQTLCEALLADGLAKAFPSNMMVVTEREQKESLLHQASWHHTSDD-FGENATVRGSSFVTDLEKYNLAFRYEFTAPFIEYCNRCYGVRNLFNWMHYTIPQCYIHVSDYYNPPHGVSLENRENPPEGPSSYRGHLGGIEGLQQKLWTSISCAQISLVEIKTGFKLRSAVMGDNQCITVLSVFPLETESSEQELSSEDNAARVAASLAKVTSACGIFLKPDETFVHSGFIYFGKKQYLNGVQLPQSLKTATRIAPLSDAIFDDLQGTLASIGTAFERSISETRHVVPCRVAAAFHTFFSVRILQYHHLGFNKGTDLGQLSLSKPLDFGTITLALAVPQVLGGLSFLNPEKCFYRNLGDPVTSGLFQLKTYLQMIH-MDDLFLPLIAKNPGNCSAIDFVLNPSGLNVPGSQDLTSFLRQIVRRTITLSAKNKLINTLFHSSADLEDEMVCKWLLSSTPVMSRFAADIFSRTPSGKRLQILGYLEGTRTLLASKIINHNTETPILDRLRKITLQRWSLWFSYLDHCDQVLADALTQITCTVDLAQILREYTWAHILEGRQLIGATLPCILEQLNVIWLKPYEHCPKCAKSANPKGEPFVSIAIKKHVVSAWPDQSRLSWTIGDGIPYIGSRTEDKIGQPAIKPKCPSAALREAIELTSRLTWVTQGGANSDLLVKPFIEARVNLSVQEILQMTPSHYSGNIVHRYNDQYSPHSFMANRMSNSATRLVVSTNTLGEFSGGGQSARDSNIIFQNVINFAVALFDLRFRNVATSSIQHHRAHLHLSK-CCTREVPAQYLVYTSTLPLDLTRYRDNELIYDDNPLRGGLNCNLSFDNPLFKGQRLNIIEEDLIRLPYLSGWELAKTVIQSI---ISDSNNSSTDPISSGETRSFTTHFLTYPKIGLLYSFGALISYYLGNTIIRTKKLTLNNFIYYLATQIHNLPHRSLRILKPTLKHASVISRLISIDSHFSIYIGGTAGDRGLSDAARLFLRTAITVFLQFVRKWIVER--------------KTAIPLWVIY-----PLEGQSPSPINSFLHHVIALLQH------ESSHDHVCAAEAHSRVETFDNLVYMCKSTA-SNFFHASLAYWRSRSKNQDKREMTKILSLTQTEKKNSFGYTAHPESTAVLGSLQTSLAPPPSADEATYDRKNKVLKASRPGK----YSQNTTKAPPNTSCRDVSPNITGTDGCPSA-----NEGSNSNNNNLVSHRIVLPFFTLSHN--------------------YNERPSIRKSEGTTEIVRLTRQLR----AIPDTTIYCRFTGIVSSMHYKLDEVLWE--FDNFKSAITLAEGEGSGALLLLQKYKVETLFFNTLATEHSIEAEIISGITTPRMLLP---IMSRFHGGQIKVTLNNSASQITDITNPSWLADQKSRIPKQVEIITMDAETTENINRSKLYEAVQQLIVSHID-PNALKVVVLKVFLSDIDGILWLNDNLTPLFGLGYLIKPITSSPKSSEWYLCLSNLLSTSRRLPHQ-----------SHTTMHVIQTAL------QLQIQRSSYWLSHLVQYANHNLHLDYINLGFPSLERVLYHRYNLVDSQKGPLTSIVQHLAHLQTEIRELVNDYNQQRQSRTQTYHFIKTIKGRITKLVNDYLKFFLIIQALKHNC-TWQEELRALPDLISVCTRFYHTRNCSCENRFLVQTLYLSRMQDSEIKLIDRLTGLLSLCPNGFFR---
>Zaire_ebolavirus_NP_066251
--------MATQHTQYPDARLSSPIVLDQCDLVTRACGLYSSYSLNPQLRNCKLPKHIYRLKYDVTVTKFLS-----DVPVATLPIDFIVPVLLKALSGNGFCPVEPRCQQFLDEIIKYTM----QDALFLKYYLKNVGAQEDCVDEHFQEKILSSI--------QGNEFLHQMFFWYDLAILTRRGRLNRGNSRSTWFVHDDLIDILGYGDYVFWKIPISMLPLNTQGIPHAAMD--WYQASVFKEAVQGHTHIVSVSTADVLIMCKDLITCRFNTTLISKIAEIEDPVCSDYPNFKIVSMLYQSGDYLLSILGSDGYKIIKFLEPLCLAKIQLCSKYTERKGRFLTQMHLAVNHTLEEITEMRALKPSQAQKIREFHRTLIRLEMTPQQLCELFSIQKHWGHPVLHSETAIQKVKKHATVLKALRPIVIFETYCVFKYSIAKHYFDSQG-SWYSVTSDRNLTPGLNSYIKRNQFPPLPMIKELLWEFYHLDHPPLFSTKIISDLSIFIKDRATAVERTCWDAVFEPNVLGYNPPHKFSTKRVPEQFLEQENFSIENVLSYAQKLEYLLPQYRNFSFSLKEKELN-VGRTFGKLPYPTRNVQTLCEALLADGLAKAFPSNMMVVTEREQKESLLHQASWHHTSDD-FGEHATVRGSSFVTDLEKYNLAFRYEFTAPFIEYCNRCYGVKNVFNWMHYTIPQCYMHVSDYYNPPHNLTLENRDNPPEGPSSYRGHMGGIEGLQQKLWTSISCAQISLVEIKTGFKLRSAVMGDNQCITVLSVFPLETDADEQEQSAEDNAARVAASLAKVTSACGIFLKPDETFVHSGFIYFGKKQYLNGVQLPQSLKTATRMAPLSDAIFDDLQGTLASIGTAFERSISETRHIFPCRITAAFHTFFSVRILQYHHLGFNKGFDLGQLTLGKPLDFGTISLALAVPQVLGGLSFLNPEKCFYRNLGDPVTSGLFQLKTYLRMIE-MDDLFLPLIAKNPGNCTAIDFVLNPSGLNVPGSQDLTSFLRQIVRRTITLSAKNKLINTLFHASADFEDEMVCKWLLSSTPVMSRFAADIFSRTPSGKRLQILGYLEGTRTLLASKIINNNTETPVLDRLRKITLQRWSLWFSYLDHCDNILAEALTQITCTVDLAQILREYSWAHILEGRPLIGATLPCMIEQFKVFWLKPYEQCPQCSNAKQPGGKPFVSVAVKKHIVSAWPNASRISWTIGDGIPYIGSRTEDKIGQPAIKPKCPSAALREAIELASRLTWVTQGSSNSDLLIKPFLEARVNLSVQEILQMTPSHYSGNIVHRYNDQYSPHSFMANRMSNSATRLIVSTNTLGEFSGGGQSARDSNIIFQNVINYAVALFDIKFRNTEATDIQYNRAHLHLTK-CCTREVPAQYLTYTSTLDLDLTRYRENELIYDSNPLKGGLNCNISFDNPFFQGKRLNIIEDDLIRLPHLSGWELAKTIMQSI---ISDSNNSSTDPISSGETRSFTTHFLTYPKIGLLYSFGAFVSYYLGNTILRTKKLTLDNFLYYLTTQIHNLPHRSLRILKPTFKHASVMSRLMSIDPHFSIYIGGAAGDRGLSDAARLFLRTSISSFLTFVKEWIINR--------------GTIVPLWIVY-----PLEGQNPTPVNNFLYQIVELLVH------DSSRQQAFKTTISDHVHPHDNLVYTCKSTA-SNFFHASLAYWRSRHRNSNRKYLARDSSTGSSTNNSDGHIE-RSQEQTTRDPHDGTE------RNLVLQMSHEIKRTTIPQE----QGPSFQSFLSDSACGTANPKLNFDRSRHNVKF--HNSASKREGHQIISHRLVLPFFTLSQG--------------------TRQLTSSNESQTQDEISKYLRQLR----SVIDTTVYCRFTGIVSSMHYKLDEVLWE--IESFKSAVTLAEGEGAGALLLIQKYQVKTLFFNTLATESSIESEIVSGMTTPRMLLP---VMSKFHNDQIEIILNNSASQITDITNPTWFKDQRARLPKQVEVITMDAETTENINRSKLYEAVYKLILHHID-PSVLKAVVLKVFLSDTEGMLWLNDNLAPFFATGYLIKPITSSARSSEWYLCLTNFLSTTRKMPHQ-----------NHLSKQVILTAL------QLQIQRSPYWLSHLTQYADCELHLSYIRLGFPSLEKVLYHRYNLVDSKRGPLVSITQHLAHLRAEIRELTNDYNQQRQSRTQTYHFIRTAKGRITKLVNDYLKFFLIVQALKHNG-TWQAEFKKLPELISVCNRFYHIRDCNCEERFLVQTLYLHRMQDSEVKLIERLTGLLSLFPDGLYRFD-
>Bombali_ebolavirus_YP_009513282
--------MASSHTQYPDARLSSPIVLDQCDLVTRACGIFSAYSLNPQLKSCRLPKHIYRLRYDPTVAQFLS-----DVPVATLPIDYILPVLLRAISEGEYCPLEPRCKQFQNEILDYTL----QDARFLEYYLRTTGSEEKEGNLTANPALKNVI--------LKNEFLPQLYFWYDLAILARRGRLNRGNARSTWFVHDKLIDILGYGDYIFWKFPLSLLPMNENGIPHAAMD--WYQRGLFQEAIQGYKYIVSVSTADVLIMCKDIVTCRFNTVLIAAVARIEDHVHIDYPDVSVISTLYRAGDYLLSILGSEGYKIIKFLEPSCLAKIQLCATYTESKGRFLTQMHLAVIHTLEELLNGRNLKTFQLQKIREFHQIIVRLRSTPQQFCELFSIQKHWGHPILHSERAIQKVKRHATIMKALRPIVIFETYCVFKYSVAKHYFDSQG-TWYSVTSDKALTPSLQSYIRRNQFPPLPMIKDLLWEFYHLDHPPLFSTKVISDLSIFIKDRATAVEQTCWDAVFEPNVLGYNPPYRFTTKRVPEQFLEQENFSIDSVLNFAQSLDYLLPQYRNFSFSLKEKELN-IGRTFGKLPYLTRNVQTLCEALLADGLAKAFPSNMMVVTEREQKESLLHQASWHHTSDD-FGEHATVRGSSFVTDLEKYNLAFRYEFTSPFIEYCNRCYGVRNVFNWMHFIIPQCYMHVSDYYNPPHGLSLENRETPPDGPSAYRGHLGGIEGLQQKLWTSISCSQISLVEIKTGFKLRSAVMGDNQCITVLSVFPLESDPDEQELHAEDNAARVAASLAKVTSACGIFLKPEETFVHSGFIYFGKKQYLNGVQLPQSLKTAARMAPLSDAIFDDLQGTLASIGTAFERSISETRHILPCRIAAAFHTFFSVRILQHHHLGFNKGTDLGQLAISKPLDFGTITLALAVPQVLGGLSFLNPEKCFYRNLGDPVTSGLFQLKKYLQMLD-MEDLFLPLIAKNPGNCSAIDFVLNPSGLNVPGSQDLTSFLRQIVRRTITLSAKNSLINTLFHASADFEDEMVCKWLLSSNPVMSRFAADIFSRTPSGKRLQILGYLEGTRTLLASKIINNDSDTPILDRLRKITIQRWGLWFSYLDQCDQALAEALDKIHCTVDLAQILREYSWAHLLEGRRLIGATLPCMLEQFQVWWLKPYEQCPACNSLKDAGASPYVSAAIKQNIVSAWPNRARLSWTIGDGIPYIGSRTEDKIGQPAIKPRCPSAALREAIELASRLTWVTQGGANSDLLIKPFLEARVNLSVEEILQMTPSHYSGNIVHRYNDQYSPHSFMANRMSNSATRLIVSTNTLGEFSGGGQSARDSNIIFQNVINYAVALFDIRFRNKDPSSIPFNRAHLHLTR-CCTREVPAQYLTYTTTLKLDLTRYKDNELIYDNDPLRGGLNCNLTFDHPLFKGERLNIIEEDLIRFPHLSGWELAKTILQSI---MSDSSNSSTDPISSGETRSFTTHFLTYPIIGLLYSFGALTSFYLGGTIISTKKIKIEEFLYYLTTQIHNLPHRSLRVLKPTFKHASVIARLVDIDPHFSIYIGGSAGDRGLSDAARLFLRISIKTFIDFIQDWIIIR--------------KVATPLWIIY-----PLEGHSPHPINNYLNRVISLCEC------QSISRKLPASNDQTGTMITQNLVYMCKSTA-SNFFHASLAYWRNRQKSQTKKRLNACATKS---HKASSQKGLTTDPFNLTTTKLHTNLTPCRWRLDMGSKDPVRSQRAIPTE----QMRSSLDNMSENTTHSTLPNNSLAESWIHPDF----STAPDSGTRCHSRCLAVPFFAQASG--------------------RNSQNTAVSTQYISIISTLLSQIK----TMVDTTRYCRFTGIVSSMHYKLDEILCG--LGNFPTAITLAEGEGSGALLLIQKYGTRNLFFNTLATEHSIESEIVTGSTTPRMLLP---IMERFYKDELHIILNNSASQITDITSSCWFTSQKNRLPHNVDIITMDAETIENIDRSRLYEAVKHVIVNHID-TAALRVVVLKVFLSDVKGMIWLNDNLAPYFGAGLLVKPITSNARSSEWYLCLTNFLTLHRVAPHQ-----------GHVSLQVICKAL------HCQLRRNSYWLSHLMHYGSRDLHIEYINLGFPSLEKVLYHRYNLVDSGRGPLTSVMQHLVHLQSEIRELVSDYHQLRQSRTQTYHFIKTSKGRITKLVDDYLKYYLIIRALKHGK-DWRHEFHQLPELVSVCKRFYHVKNCQCDDRFWVQTLYLSRMPESELKLLERVTGFLTLFPEGFQNPP-
>Reston_ebolavirus_NP_690587
--------MATQHTQYPDARLSSPIVLDQCDLVTRACGLYSSYSLNPQLRQCKLPKHIYRLKFDTIVSKFLS-----DTPVATLPIDYLVPILLRSLTGHGDRPLTPTCNQFLDEIINYTL----HDAAFLDYYLKATGAQDHLTNIATREKLKNEI--------LNNDYVHQLFFWHDLSILARRGRLNRGNNRSTWFVHDEFIDILGYGDYIFWKIPLSLLPVTIDGVPHAATD--WYQPTLFKESILGHSQILSVSTAEILIMCKDIITCRFNTSLIASIAKLEDVDVSDYPDPSDILKIYNAGDYVISILGSEGYKIIKYLEPLCLAKIQLCSKFTERKGRFLTQMHLSVINDLRELISNRRLKDYQQEKIRDFHKILLQLQLSPQQFCELFSVQKHWGHPILHSEKAIQKVKRHATILKALRPNVIFETYCVFKYNIAKHYFDSQG-TWYSVISDRNLTPGLNSFIKRNHFPSLPMIKDLLWEFYHLNHPPLFSTKVISDLSIFIKDRATAVEQTCWDAVFEPNVLGYNPPNKFSTKRVPEQFLEQEDFSIESVLNYAQELHYLLPQNRNFSFSLKEKELN-IGRTFGKLPYLTRNVQTLCEALLADGLAKAFPSNMMVVTEREQKESLLHQASWHHTSDD-FGENATVRGSSFVTDLEKYNLAFRYEFTAPFIEYCNHCYGVRNVFNWMHYLIPQCYMHVSDYYNPPHNVNLSNREYPPEGPSSYRGHLGGIEGLQQKLWTSISCAQISLVEIKTGFKLRSAVMGDNQCITVLSVFPLKTDPEEQEQSAEDNAARVAASLAKVTSACGIFLKPDETFVHSGFIYFGKKQYLNGVQLPQSLKTAARMAPLSDAIFDDLQGTLASIGTAFERAISETRHILPCRIVAAFHTYFAVRILQYHHLGFNKGIDLGQLSLSKPLDYGTITLTLAVPQVLGGLSFLNPEKCFYRNFGDPVTSGLFQLRVYLEMVN-MKDLFCPLISKNPGNCSAIDFVLNPSGLNVPGSQDLTSFLRQIVRRSITLTARNKLINTLFHASADLEDEMVCKWLLSSNPVMSRFAADIFSRTPSGKRLQILGYLEGTRTLLASKIINNNSETPVLDKLRKITLQRWNLWFSYLDHCDQLLADALQKISCTVDLAQILREYTWSHILEGRSLIGATLPCMVEQFKVKWLGQYEPCPECLNKK--GSNAYVSVAVKDQVVSAWPNTSRISWTIGSGVPYIGSRTEDKIGQPAIKPRCPSSALKEAIELASRLTWVTQGGSNSEQLIRPFLEARVNLSVSEVLQMTPSHYSGNIVHRYNDQYSPHSFMANRMSNTATRLIVSTNTLGEFSGGGQAARDSNIIFQNVINLAVALYDIRFRNTNTSDIRHNRAHLHLTE-CCTKEVPAQYLTYTSALNLDLSRYRDNELIYDSNPLKGGLNCNLTIDSPLVKGPRLNMIEDDLLRFPHLSGWELAKTVVQSI---ISDNSNSSTDPISSGETRSFTTHFLTYPQIGLLYSFGAVLCFYLGNTILWTKKLDYEQFLYYLHNQLHNLPHRALRVFKPTFKHASVMSRLMEIDSNFSIYIGGTSGDRGLSDAARLFLRTAIASFLQFLKSWIIDR--------------QKTIPLWIVY-----PLEGQQPESINEFLHKILGLLKQ-----PKSIPKEVSIQNDGHLDLAENNYVYNSKSTA-SNFFHASLAYWRSRKSRKTQDH-----------NDFSRGDGTLTEP----VRKFSSNHQSDEKYYNVTCGKSPKPQERKDFS----NGQTMSNHRKKGKFHKWNPCKMLMESLTEGDY--FQNNTPPTDDVSSPHRLILPFFKLGNH--------------------NHAHDQDAQELMNQNIKQYLHQLR----SMLDTTIYCRFTGIVSSMHYKLDEVLLE--YNSFDSAITLAEGEGSGALLLLQKYSTRLLFLNTLATEHSIESEVVSGFSTPRMLLP---IMQKVHEGQVTVILNNSASQITDITSSMWLSNQKYNLPCQVEIIMMDAETTENLNRSQLYRAVYNLILDHID-PQYLKVVVLKVFLSDIEGILWINDYLAPLFGAGYLIKPITSSARSSEWYLCLSNLISTNRRSAHQ-----------THKALGVIRDAL------QAQVQRGVYWLSHIAQYATKNLHCEYIGLGFPSLEKVLYHRYNLVDTGLGPLSSVIRHLTNLQAEIRDLVLDYNLMRESRTQTYHFIKTAKGRITKLVNDFLKFSLIVQALKNNS-SWYTELKKLPEVINVCNRFYHTHNCECQEKFFVQTLYLQRLRDAEIKLIERLTGLMRFYPEGLIYSNH
>Sudan_ebolavirus_YP_138527
M-------MATQHTQYPDARLSSPIVLDQCDLVTRACGLYSEYSLNPKLKTCRLPKHIYRLKYDTIVLRFIS-----DVPVATIPIDYIAPMLINVLADSKNVPLEPPCLSFLDEIVNYTV----QDAAFLNYYMNQIKTQEGVITDQLKQNIRRVI--------HKNRYLSALFFWHDLAILTRRGRMNRGNVRSTWFVTNEVVDILGYGDYIFWKIPIALLPMNTANVPHASTD--WYQPNIFKEAIQGHTHIISVSTAEVLIMCKDLVTSRFNTLLIAELARLEDPVSADYPLVDNIQSLYNAGDYLLSILGSEGYKIIKYLEPLCLAKIQLCSQYTERKGRFLTQMHLAVIQTLRELLLNRGLKKSQLSKIREFHQLLLRLRSTPQQLCELFSIQKHWGHPVLHSEKAIQKVKNHATVLKALRPIIIFETYCVFKYSVAKHFFDSQG-TWYSVISDRCLTPGLNSYIRRNQFPPLPMIKDLLWEFYHLDHPPLFSTKIISDLSIFIKDRATAVEQTCWDAVFEPNVLGYSPPYRFNTKRVPEQFLEQEDFSIESVLQYAQELRYLLPQNRNFSFSLKEKELN-VGRTFGKLPYLTRNVQTLCEALLADGLAKAFPSNMMVVTEREQKESLLHQASWHHTSDD-FGEHATVRGSSFVTDLEKYNLAFRYEFTAPFIKYCNQCYGVRNVFDWMHFLIPQCYMHVSDYYNPPHNVTLENREYPPEGPSAYRGHLGGIEGLQQKLWTSISCAQISLVEIKTGFKLRSAVMGDNQCITVLSVFPLESSPNEQERCAEDNAARVAASLAKVTSACGIFLKPDETFVHSGFIYFGKKQYLNGIQLPQSLKTAARMAPLSDAIFDDLQGTLASIGTAFERSISETRHILPCRVAAAFHTYFSVRILQHHHLGFHKGSDLGQLAINKPLDFGTIALSLAVPQVLGGLSFLNPEKCLYRNLGDPVTSGLFQLKHYLSMVG-MSDIFHALIAKSPGNCSAIDFVLNPGGLNVPGSQDLTSFLRQIVRRSITLSARNKLINTLFHASADLEDELVCKWLLSSTPVMSRFAADIFSRTPSGKRLQILGYLEGTRTLLASKMISNNAETPILERLRKITLQRWNLWFSYLDHCDPALMEAIQPIKCTVDIAQILREYSWAHILDGRQLIGATLPCIPEQFQTTWLKPYEQCVECSSTNN--SSPYVSVALKRNVVSAWPDASRLGWTIGDGIPYIGSRTEDKIGQPAIKPRCPSAALREAIELTSRLTWVTQGSANSDQLIRPFLEARVNLSVQEILQMTPSHYSGNIVHRYNDQYSPHSFMANRMSNTATRLMVSTNTLGEFSGGGQAARDSNIIFQNVINFAVALYDIRFRNTCTSSIQYHRAHIHLTN-CCTREVPAQYLTYTTTLNLDLSKYRNNELIYDSDPLRGGLNCNLSIDSPLMKGPRLNIIEDDLIRLPHLSGWELAKTVLQSI---ISDSSNSSTDPISSGETRSFTTHFLTYPKIGLLYSFGALISFYLGNTILCTKKIGLTEFLYYLQNQIHNLSHRSLRIFKPTFRHSSVMSRLMDIDPNFSIYIGGTAGDRGLSDAARLFLRIAISTFLSFVEEWVIFR--------------KANIPLWVIY-----PLEGQRSDPPGEFLNRVKSLIVG------TEDDKNKGSILSRSGEKCSSNLVYNCKSTA-SNFFHASLAYWRGRHRPKKTIGATNATTA----PHIILPLGNSDRPPGLDLNRNNDTFIPTRIKQIV-------------------QGDSRNDRTTTTRFPPKSRSTPTSATTHQGKLTHLDEDHNAKEFPSNPHRLVVPFFKLTKD--------------------GEYSIEPSPEESRSNIKGLLQHLR----TMVDTTIYCRFTGIVSSMHYKLDEVLWE--YNKFESAVTLAEGEGSGALLLIQKYGVKKLFLNTLATEHSIESEVISGYTTPRMLLP---IMPKTHRGELEVILNNSASQITDITHRDWFSNQKNRIPNDADIITMDAETTENLDRSRLYEAVYTIICNHIN-PKTLKVVILKVFLSDLDGMCWINNYLAPMFGSGYLIKPITSSAKSSEWYLCLSNLLSTLRTTQHQ-----------TQANLHVVQCAL------QQQVQRGSYWLSHLTKYTTSRLHNSYIAFGFPSLEKVLYHRYNLVDSRNGPLVSITRHLALLQTEIRELVTDYNQLRQSRTQTYHFIKTSKGRITKLVNDYLRFELVIRALKNNS-TWHHELYLLPELIGVCHRFNHTRNCTCSERFLVQTLYLHRMSDAEIKLMDRLTSLVNMFPEGFRSSSV
>AKO69552_Bat_filovirus_unnamed
--------------------------------------------------------------------------------------------------------------------------------------------------------------------------------------------------------------------------------------------------------------------------------------------------------------------------------------------------------------------------------------------------------------QKTWGHPVLHNELAIGKVKDHATKLKLLRPNMIFYTYCVFKYMVAKHFFETQG-TWYPMTHDRALTPTLNTYIKRNMFPSLKNIQFVLWEFYHIRHLPIYSTKIVHDLSIFIKDRATAVQKPYWDAVFESNVLGYYPPNRFESKRVPEQFLNQDNFSIDSVLTYAENLEYLLPENRNFSFSLKEKELS-IGRTFGKLPYLTRNVQTLCEALLADGLAKAFPSNMMVVTEREQKESLLHQASWHYNRTS-TSENVTVRGSSFVTDLEKYNLAFRYEFTRPFIDYCNECYGVKNLFNWMHFLMPQCYIHVSDFYNPPHCLTSQNREHPPPCQNAYYGHLGGVEGLQQKLWTSISCAQIILTELRTGFKLRSAVMGDNQCITVLSLLPVGMGQSEQEVISETNAAIVATDLAYITSACGIFLKPEETFIHSGFIYFGKKQYLNGIQLPQSIKTASRIAPLSDAIFDDLQGSLSSIGTAFEKAIAETRHLIGIRAISSFHSYLAVRLLQYHHLGFKKDTDIGLLALKKPLDYSTIVVTLSIPQVLGGLSFLNPEKCFYRNIGDPVTSGLFQLKMYLKMRQ-MMDLYPLLISKTPGNSTALDLVLNPLGLNVPGSQDITSFLRKLVRKSITLHSKNKLINSLFHVGADSEDETICQWLLSSEPVMSRFAADIFSRTPSGKRLQILGYLEGTRTLLASKVINSDPEISVIKQLQNITIKRWAIWFNLHADIDPDLLEVVKRINCSLDLAQLLREYTWAHILKEKKLIGATLPCLLEQFKICWMTTTSTNQVCHGCID--QSPYISGLLLNNIVCARPNDQRLQWTIGSSNPYIGSRTEDKIGQAPLRPRCPSSALREAIELASRLTWATQGSGTNADLIKPFVKARVNLEVEDIQKMLPVHYSGNI-----------------------------------------------------------------------------------------------------------------------------------------------------------------------------------------------------------------------------------------------------------------------------------------------------------------------------------------------------------------------------------------------------------------------------------------------------------------------------------------------------------------------------------------------------------------------------------------------------------------------------------------------------------------------------------------------------------------------------------------------------------------------------------------------------------------------------------------------------------------------------------------------------------------------------------------------------------------------------------------------------------------------------------------------------------------------
>Dianlovirus_menglaense_YP_010087189
--------MNSHPTQYPDARLSSPITLDHCDLLSRSCGFYSSYSHNPKIKNCRIPSHIYRLRNSVQLKAFLS-----NCSVLTLPFSSIWETLLNQFKIHSKNYNDVLNYLKIDEATSYAN----WDQEFLQSYLKTAISDPDYLNSPKFPTDPDFAK-------RNNEYYHALILVHHLTQLARRVKSQRGSTRNHWELTSDNFSLFGIGDFFLVKIKLPLLLKAYKSLQDAIPNRLWYGEQNLLEYYQTDEYLVSFASYESFIMLKDVIIERFNTIEIINRAKIEDQAYQDYPDLLTVLNLYKAGDNIISLSGELGFKLIKFLEPLCASCIQTVGIFTPRKYWFQSQMIKSYNETVIEISNELKLTNSQMDDLYKFSRIIIQARYTPQQYCELFSLQKHWGHPCLHNDTALKKVRQHATSVKILKPKILFETFCTFKFIIAKHHFLAQG-GWYKVTHNLDLTPYLKKHILMNSFPNQSEIYEHLWEWYHVKHEALYSTQIISDLSIFIKDRATAVPRECWDSVFDNSVLGYTPPLRFQTKRVPEQFLSQPDFTLSRVIEFAERMEYLDDANRNFSFSLKEKELN-VGRTFGKLVYSVRNVQTLCESLLADGLAKAFPSNMMVVTEREQKESLLHQASWHRNSAS-IGDNAIVRGASFVTDLEKYNLAFRYEFTKPFIDYCNQCYGVKNLFDWMHFLIPLCYMHVSDYYSPPYGLNAENRERPPECENGYYYHLGGIEGFQQKLWTCISCAQITLVELRTRLKLKSCVMGDNQCITTLSLFQMDTTPENQEKIAELNAARVAVELANITGFSGIFLKPEETFVHSGFIYFGKKQYLNGIQLPQSLKTMARCGPLSDSIFDDLQGSLASIGTAFERGISETRHIFPSRWVAAFHSFTAVNLLNSTHLGFPANTSLDIVSLGKPLTYNEKVLALITPQVLGGLSFLNPEKIFYRNISDPLTSGLYQLRHSLMMLG-QDSLFTILIAKIPGQADESDFVMNPLGLNVPGSRDITTYLRQIVRQNITLTSQNRVINSLFHIGADIEDKEVCKWLLSSIPVMSRFAADIFSRTPSGKRLQVLGYLEGTRTLLASKTLNLSADGTMIMKLRDLTKKRWRHWFSYLDNFDEDLSDSLDTLHCTVDIADLLRAYSWDDVLQGKKLIGATLPCILEQFTAHWEKYDQTLYNYAAKENVKMEEYISCALDKTIVQAHPNADRLSWTIGNHAPYIGSRTEDKIGHPPYKVNCPSAAFKETVEIVSRMLWVTQGLNGKEDFIEPFVKARINLPLETLRNFLPTHYSGNIVHRYNDQYGQHSFMANRMSNSSTRMIISTNTLGKFAGGGQAAIDSNIIFQNAINCGVAIMDIRYATDSAPSEPVKKMRLYLNQ-CCTRNVPAQYLSFSKPLSVDLSKYKENELIYDPDPLSSGIKGRTKELNPAALSLDLNRSDINSYAFITTSSWTLANTIMTSI---IYDQSSGSTDPISTGVTKSFVTQFLIFPLDGLFYSFGAWLLQLIVPFNDLRKYQDKNGLFFQLRSSVQNFSHRSLRILQGTFKHELVIQRLAKPLPLITLLLGGAAGEKGVSDSVRLFLLASLHYFTDNFIGIINNN--------------QKDMPVWMYF-----PSEGQQLLPIVKYLTRLYLILTG------YSLRKRPNK--ELIDSICNKLWIYPARSTQ-SNHYYASANFWRNKKHDVNQA---RKQNRYLSDRRVINHSEGAIDQTSSTTGGVTTDIIIPDQSNPENINSSESHKERLTTV----QTQYITSNTRLDKVKSSSINSISVKSTSDSYFNKGISSL-RERNFNEQHPSLRITKSVLGKNY--ILIVQCSNISSCLHFKSKKQKANDQVVLNDFLHQFKQSLQ----RAPESNDYCRFTGVVSSMHYKLSDILPK---RKFNSIVCLAEGEGGGARYLLMTQDVKFLFFNTLASTTQIETEILSGRVIPRMLYGTPYLNERL--DSGQIILNNLSSQITDITDPRWIGLVKSLLPKDIDLLTMDAETPGNFSRVPLYEVILN-LIQLYL-GHLPKVLILKIFLFDVPGTKFIISRLINYYMKIDLKKPFSSSARTSEWYLVAELPREQGVTIIIP-----------DEALDGYLITAM------RRQIIAIPYWFSYIEKIYTRDLHLSYFKLGFPLIENAFYHRYYIPKYKDLTIYSIKRYLTDGRNYIRKLINELQSGEALTELKQHFILSSKGRVNKVYNDLIKIDLILVAVETKK-TWSQLKQQMPDFQIICKNHLIEKCCTNADQHLVKLDFLKNTTVAEEKFLNRIVGLIIMFPSGIN----
>Tapajos_virus_YP_010798912
--------MDPSEAQFPDGRLNSPIVLDAVDLFSRHLSLQSCYSKNPRLSLCEIPSHIKRQAALLYNNDLLS-----YTYPLTLPCTNLLPTIIEEFKYDESLQGDNTVKAWLYEATQYASEEVHYDHRWIQEHVNEYSTQLGITEPSLHNTDVNMVP-------DIQRISTAFSVALHCVTGARKCAKNRSNTRCTFKHNTPTLSLCCTGDFVVFRFKFTGYTIQSPCFQAGWFS--WYPSLEPTEMISKWKYFCTIVSYDWLLMLKDIIMVRYNALVLSFLGERQDNL-TDYPSIEAIINLFEQGDKLLEVFGNAGYTLLKYFEPLILGRIQACGEESARRMNFLYQMIYAYQAVITCISKSKQLTSLLGERKNNFLSCLLTQPLRPQQLSELFSLQKAWGHPFISSHDAISKVRVHGTTRKALHVKTVQKVFCVFKYQVAKEYFRVNK-RWYMLLNSPTLTPHICSFARRNIFPTLSQMYPFLEEWYHVEHSAIYNTRALQDLSVFIKDRATATGWNEWDSVFSPAVLGYQPPRRSYSKRVPEQFLDQSDFSLQSVISYGENLEYLTEQQVNFSYSLKEKELS-VGRLFGKLPYKTRNVQTLCEALLADGIAKAFPNNMMVVTEREQKQTLLSQARLHHCTAV-EGEQVEVRGANFVADLEKYNLAFRWEFTKHFIEYCNMCYGTVNVFEWMSFLIPSCYMHVSSYYDPPYSLCLQNRLRPNSCENAYRYHCGGIEGLQQKMWTSISCAQILLVEVESGLKVKSALQGDNQCITSLTIFPKGTSAREQTTVSENNAMAIAAHLCRITAACGIFLKPEETFVHSGFIYFGKKIYLQGIVLPQSLKTLVRMGPLAQSIYDDAQGALASIGTCAEKAYSETRHILPVRWIAHTHTWLSLRMTDAFHLGCSSLGTLTEQAIGTPLTNETLRLLTLVPNTLGGLNFLLLEKVFYRNLPDPVTSSLYQLQWRLAAIG-KIELYPCFASPKRGHAGALDLVLNPLGLNIPGSQEISMFLRRRVRSAITLRARNKLIRTLFNPCSMSEDDDLAEWLLSSTPVMPRFAADLYERTPSGKRLKILGYLEGTKTIVASSLFSDDDEESIVAELNRLIISRWKTWLMCGCQYEEFLLDVVQKIKCTEELAQFLRLYTWSHVVGDRGMVGSTAPCLLEQFKVYNNPANGSCIGCVNEHLSNISGHATARLSSRVSAGLPSRQRLCWTIGSYFPYLGSTTGEKIGDALFIPAMPSAPLRDAIEIYSRAGWVTQSGCGASKLVANLISSRVSLDPELIKLLSPRHHSQNILHRYHDHYSQRSFMANRISNAATRVLVSTNQMGKFSSSSEAATDSNIIFQNVINFAVAVIDIRNRFKDLYLSIENGVHIHLTG-CCTRVLEAGKLFFQNPAPKMKINYELNELVYDEDPLKTGFTRSFGANNKHFTSQDFSDMSGEVQKFALTAPYDLTEIIIQRM---INQDQDGETP-----EGQNYITEFLAYDFDFILYCLGYALLVGLWRVHTLRPPSTEIHIITYIGSLLSAAPYSAYSVLFVTLRHPSVYERICTMLPSISHLYGGTSTTRALADLTKKLYTEGLTRFLQVLTLCLKNP--------------ITTNPLIILF-----PAVGQTLSTWSSIMSILLPTITT------MNSAKLPEN---ITRLLFIERIPYAVWPTSLIDFRYSALDCIREPVSVSQ-----SSNSDHHLIKRLFRQMSSPISMQKLADPNIDN--------------EGRETGNTILKEKRGIERASRNGQPEE-----------------------------PTTPSLKKGTLILKIKELDQL------------------------HPAPPVADSHSVKNLLHTVA----EIPDMTHFVRMTGIVSSMHYKLDEVLDP--WDHYEIAVCLAEGEGAGLRYLIRQYGINRFFFNTLAHDHQIINEVAGVALIPRMLRG---VYPRNDDLLRNGVFNNRTDHVTDIGSDYWLTQWSEHLPNQYDIITMDAESVDNSERIPLYRTAIT-LFTHKK-AAQRCTLVVKGYLADVKGLNFLLGSLFPISTSLYLIKPISSNFGNTEWYIKAVRTHTQSSYLWNI-----TRFTFLDETL-RYCKAAL------MMQTSEARYQRDHLVKLFNTGLHERYLTMGFKTISDGFRLRYSIERIAPNIREDIVLTTLSIKSQILKMMREDQRNKTTRFQSTHFTKGFRGQISHLVAVYCKYLLLLQGGENG--FYPPIEQIWP--IWVCEHGVFRRSPHCRNHLLVSKDFLIVNSLAERKVLNRMSAWLYLTRKSMYTSMM
>Wenling_frogfish_filovirus_YP_010085045
MD---DYTVPKHELQFMEGRLCSPITGDSIDLVARSVGKLSNVSRNPALQTCRIPCHIYRLSRYDEVTRFLN-----GTSSRFYPFHRLFPDLLTE----ESSMSDSISVAVMQEGLDWADEEVKHSAKWLQDHTDRLLGQP-----EMTPKMSQCI--------KESGYFIPYMCWISIINEVRRCQKHREDQGRFFSTCLGRYQLLVAGEFFFIKWTL--TPEDITAILGGTYHEELPQGENPTTFA--GTCALVAGVLDELLMVKDVVVARLNATVAARAAHQEDDL-PDHPNPDSLQLVFEKGDDLLRLLGNEAYPIIKMFEPLMLGRAQLFGVMTERKSWFLKTMIRATNTLISGVQGSK-----EKTAGRAWLTAILSLGCRPQQMCEAFSVQKCWGHPILHAEDAIKKVQKHATVRKVISINEVLEVFCVFKYQILKHHFDTVG-GWPTPLHETTLTPGINRFMKAHQYPTLQQAESFLYEYVHFHHGQIYSSDIAHDLRLFVKDKATACEKPYWDSSFDRNILGYDPPRQPTPRRVPEAFLAQEDFSPQEIIEYAENLGYLDKDQINFSFSLKEKELG-IGRCFGKLPYKTRNLQTLCEGLLSGGIAHAFPNNMMVVTERELKEALLSQGHSHRNATA-HDDNTVIRGATFVADLEKYNLAFRYELTRPFIEYCNTCYNTPNLFNWMHLLIPLCYMHVSDRFNPPHGLNETNRDNPPIGPSAYRQHAGGIEGLQQKLWTSISCSQILLTELRTGFKIESAVQGDNQSVTTKTVFTKSEPPEVQENIAEDTAAKVAAALAKSTNRIGIRLKPEETFVHSGFIYFGKKQYLNGVLLPQSNKVFLRCGPFADSLYDDLQGMLASIGTCVERAMSETRHVLGIRGLGAFHTWVSVRNLDRHHLGVEPTQSLTVLALGKELTNSAIKRALRTPQVLGGLGFLLREKMFYRNLPDPVSSALYQMKWAAETLD-QYEEYLAALSVAPGSATELELCSSPLSLNIDSSQDITMYLRRLVRDGITSTARNKIIKTLFHAQSADEDTAIAKFLVSSTPVFPRFASSMMELTPSGKRLSILGYLEGTKTLVSSNITRSNHAESLIAKLNDITLDRWSCWFNTDKGLLQAIAAELITERCTMVLAQTLRLYTWKDLLEGRNMIGSTLPCMLEQFTIIQQTEGDTCSSCHDPPPDVHQFFAIGCFNHSAIVSRPDDRRIHWTLGPHLPYIGSRTEDKIGDPPVKLKRSTPPMKEAAKLMSHFQWVTGSKTEGAKYATPFVGARVALEPEVVELLAPTHFSGNICHRYADHELSKAFMANRMPNVASHAICSTNHLGPYSGGSKEAIDTNIIFQSLINYMVAVFDLSNQNTRTEKGKRVFIHAHPRK-CCTKEVPSEYITFSGEPITLPTLYQDNIFVYDPDPLAAGFSR-WDDLPVADLLTHINQAKEDLKRTPELFAWSFAEEILKET---LLHDLSGLAN--GSKQSKGFITEFLSFPVTGILYCFGCQMLIWLSR-LLTTRDLDECDLTYTVFTLLKSMHHGAYKTLFDTFVHPQVQERFFPVVGRVIYDVEGQAGLAARANVVRMFLMACLRHAATTITDTKD----------------RQTKVVWVGF-----PLEGETEDICREHMDRSYNIATR-----IIESDRLTAT--ANRDNFVVRSSIYLCAVTK-TLYRFQTLSWAREIRAASHTIPKS---------------------------------------------QQPPAPKKRDKPD--------------------------------------------YLGPQAATLGLRVPVMRASSG-----------------------FSKDVAGLLPCNVQGLCRMIR----SASSSNHFCRWTGKHSSMHYKLDELLEG--KRTYQQVATLAEGEGSGARLLILKYGAHSVLFNTLANPNQETTEVHGGRVRPRMLVD---IWDRA-----NIELNNSLLQNTDLSKASWCTHAKSLKGLPVSLITMDADVKEAETSLAIADTIEQ-CLLSGF-LSRGGDLVLKVYLDMIHVVHRYLCVALTYFGHVELRKPISSDRRSVEWYIVCQHLTDKIPTAHA------GCETWYDDTE-ALIISCM------QRQVTHIAKWLGVLKSQEFTARHKEYHGLGFEWVSSSLFRRLGLVGDVDGWAGVLSQSIDMFSQQILRQLAAMRSARTSLNKERHFVASPLGRLSHLSYEHWKRQLLLGVTEVGE-FTRRVMDAKNHEVYTCQHLVFTYRPHCADSVRLSSTFVSRPDIAFLKLAERFVAMTIAR---------
>Monodelphis_AAFR03010417_72745-75762
------------------------------------------------------------------------------------------------------------------------------------------------------------------------------------------------------------------------------------------------------------------------------------------------------------------------------------------------------------------------------------------------------------------------------------------------------------------------------------------------------------------------------------------------------------------------------------------------------------------------------------------------------KLSLHNQTVMYHYKAC-KGESVEIRGTSFITNQEKHNLAFLYKFTCQFIEYANKCHGIINLFN-MHFLIPKHYMHINDYYNPLH---QDNCSYPPEGSSAFGDQMERKEGL-HKLYTSINCAQITLVEVEIGIRLGSMVIKDNQHIIVLCLFPLETSPKEQEHFSEYHVSVIESWLVYITLSHGIYL---------------KKQYLNGVLLPQSLKTISKGAPLADTIFDDLQSTLAATGISFEQDVSKTRHVVPLCAVVAYQSFMLVRINQHYHLGFPKDVDLALYILGKPLLYEELVLTLSLFVI-----FLILKKSCTNNMVDPITSSIFQLQEVL-YLN-QPDLFLLLACKTPTDAGTIDLILNPLDLNI-GSQDLISFL-RVIQDAIISMSFNKLINFFFHSQSVLGNHEIFE-VFFSDAVMSRFTVEIFSKTLSGKWMKILSYLEGTYTLFASQALLSISDEGISSNLCNLTKNWWQA-FNYLDQIDLSLLNICKDIKSLADSAQLLRQYGW-------------------------------------------------------------------KLSRSTRLLG------------------------------------------QSFSNF----------------DSHSSGNLAHRYNHD-SPQSFMANGMSNSSTHCYVSTNTLGKYAVGSCVKINSN-IFSNAINLCLATLDI---------------------------------------------------------------------------------------------------------------------------------------------------------------------------------------------------------------------------------------------------------------------------------------------------------------------------------------------------------------------------------------------------------------------------------------------------------------------------------------------------------------------------------------------------------------------------------------------------------------------------------------------------------------------------------------------------------------------------------------------------------------------------------------------------------------------------------------------------------------------------------------------------------------------------------------------------------------------------------------------------------
>Gracilinanus_agilis_JADWME010000001_433659907-433660239
---------------------------------------------------------------------------------------------------------------------------------------------------------------------------------------------------------------------------------------------------------------------------------------------------------------------------------------------------------------------------------------------------------------------------------------------------------------------------------------------------------------------------------------------FDRYVLYSVPLKRFTSKRVPE-FLVQ-DFSVDQIPEFAKNLGYLEPKFYNFSFSLKEKELN-YGRPISKLV--KEHIDSFCESICSN----------------REKETLINQTVMHHYKAC-EGESMEIRGTSFITNLEKYNLAFLYEFTCQFIEYANKCHTIKNLFN-MHFLIPNPYMYSSDFCNPLH----DNCSFPPEGRHAYGGHMERNKGL-YKLWTSITCAQITLVEVEIGVR-GSAVIKYNQYITVVCLFPLGTSPKEQEHFSAYDVSIIAGWLVYITSSHGIYLKPE-------LIDFGKKQYLSRVLLPQSLKTISKGTPLVDTIFDDLQSTLAATDISFEQVVSETSHMIPLHAVAAYYSFMLVRINQHYHLGFPEDVDLTLFVLEKPLLYEEVVLTLSIPLVLGGLNFLNPEKILYH-------------------------------CKTPSNAGTIDLGLNPLDLNI-GSQ-LLQF--DMIQDAITIMSSNKLINSLFHPQYDLENHEIFE-LFFSDAVMSRFAVEIFSSRLSGKWMKILGYLEGTYTLFASQALNSRSGEGISSNLCNLAKHWWDG-FNYF-YIDLSLLNVCKDIKCFTDFAQLLRQYGVHPKLG--------------------------CPICKNN---YCLANYGEGPITLVTTYHSIKDRLSWTLGIHHVYLG-LTADKIGYSPIKPRCLTICLKSG-----KIRLPVPMEAKTLKSYRTFVKARVNLAME-LEIMIPKHSSGNLVHRYNYQYGPQSFMANGMSNSSTHCYVSTNTLSKYAVGSHVAIGSN-IFQNAINLCLATLAIKLELIRFNDHGTEFIYSELFR-FCFANL--------------------------MKPLSSDASSS----------------EWHIFKSPYQAHQDLRIKSCYSL---YSSKGQPNRGPFC-----NFITIYISMATHLQYQSFGFVLVAEVFR----------------------------------------------------------------------------------------------------------------------------------------------------------------------------------------------------------------------------------------------------------------------NRYG--------------------------------------------------------------------------------------------------------------------------------------------------------------------------------------------------------------------------------------------PTITRNLGNDLESSF---------------------EKARASTLSQMYL-------YMQNVRLQYYLDILFIHP--------------------------------------------------------------------------------------F------------------------------------------------------------GKVTKLI--------------------------------------------------------------------------------------
>Oberland_virus_YP_010800200
MMSQGSGGTPRSHIIFPDPHLNSPIVPEFRDSILIHCGLHQHVTLSPKVKGCSNSKRSERVS--KELRRVLEV-NRQEPCDSFLPPQKTYGFVYQH-----QTDLDTPSLRRFRDSLNVSSKHMNRQLADLDPILSHLYRGA----PESLKRVLEKTDRLKGSVQSHDEYLRRWSTIQALVDRLRLDKKEKSRS----------------------------CPVEATVLNTPD--LQFFLLEECVMVISPKSSWWTLYCYEEVLMLADVLISRANAILYLHLGGLECPT-SRLPDTQKVVELYTFIDGLFEQWGQVVFSLVKMIEPLCVGLLLLHSPAVDYRAHFYIEQYSSLLDTLMEKGVPG---LQAKEMGRRFIQLLVQAGPTPNHLSELHGLFRHWGHNTILIPDACASLMKHACHQKVLKLDNITRIHCTWVYLFFKHHYTKHSNTWPPCDIKPYLSPNLYRHRMQSTFPTGKEQLSYIYEWSFVEPGILYSIDCIEDPAIFIKDKSISPNRSHWDSVFSPDMLGYSPPFNTESRRLADRFINDPDFSPYRVIEYIESGEVYQNEEFCINLSMKERELS-TGRAFGKLPYLEREAQALGEYLLSEGPAKAFESNTKSLDEIKLMKELAEQSSLHSDEGDITVTRGTPLSATMVTDYMKFCANFRHETCLLIERFCAKTYGLRDFFSWHHRRISDGFIYVADYHHPPSEVTQHNRSAPPPSDCLWYNHLGGIEGYKQTVWTMFCCALTHLVSLELDIPYTAMIQGDNQIISAVVRAKEGELLEDLRIRAVGTVQTFGNRMSQIALGAGLTLKPEETFIHTACMVYSKRILHHGVDLTQATKIVCRAMPNSSAVFDDPDLQLSSISSCGSRSVARGVPIITPYLVAEHQSALAYRLSEHFHIGVPKGLARELQT--TVSSEEELYLILNVGTALGGPSANSLLRYLVRHEPDPVTTGFYWLMLKAEANPIFFLVASGVMNKVTPSRDLLSLVKDSRAISLPVCRTVSSAVKAAVQEGLTTGAVNPMLRGLFHEHTDEEDLAYGIFLLSTTPCIPLVSSELYHSSTPGVREKLIGYVDSTKTSLASSLTRGF-GGSMHETLQGILLLRYRYQRELASTLPQAA--NPMLRNCTLAIADHLRVTSWRHTLDAGPLEGMSEPCVFEQTTLTEVRS-ENCTLCECGRQEHLLFRVAER---------DGQEPICFKRGLLPPYVGSETSEKLAPPLLKLRSMSAPLKSAVRICSILKWVCEPDPTCDEALRWLSSQRVNAEPEDLELLTPVSTRSNVLHRLKDSFGKHNFATNRPLNVSSQVHISTNKMGKYSGSG-GGTDCNLIFQNAKHAGLSLIDLAWG--DSAAIPIVNFHLHANG-CCVRETPAVFIKTFNTKPPPIERIEGNPMVYDDSPLGDGGAEDMMSAEVIRRKKKGSPNS--HEGITETCTWALSQHYYSRFKMWEEKSKGADRQMMITEEAGMNVTECIHLGCGRVFKLFCLQLLMDKVQHFILPLLIDGGGASEIMRSYWTVLPQDTLRNFDVLLTMGPIRSEVVDYCKQKGYQFRRDSTRADFSELMRFYLMYTCEDILNPDDPFLSSMTHVHVFRKEKMFDWANSLLQMICLSDIRRYAPEVAPEDWLSLIIALQRGPSHGRSSLLAVIDEMSRGSKRCLTMKVGSLLSARVQLLNVSKWECDPAAWAREGVRDLKD-------------------------------------------------RFKEEKNDQETP----I----------------------------------------KITMRINAGDLAHPQHALCKHGPGGSIVLNCSTINN-----------------LISISETSVLPTPKHTQSLREVFVGRTTGIATSAHYKLLEMLKYVNIPAGSNVLCLAEGSGGFAKTLLQTGKVHKLYFNTLVQWGKATPHYTGESIGSELRDSS------------PDSVRMLTREINDLRDQRILDVFSGC-KTRFEVITCDAEY-YIKNPSKDANLPKIVALVAAEHLTKEGCLIWKAFCDDNPTMRFCEWFLTSLFEEVRVVKPIFSSPDSSEVYWVCQKKKTCVSDLNALVKSTLDEPRYCRDTLSSSFTNDLRVIRTEAKRL-----HRVIGDYTLRTELHRSLCYLGWEENFNQSRCALGLTNPFDGVDNDMDAMLD----------------------------------------------------------------------------------------------------------------------------
>Wenling_thamnaconus_septentrionalis_filovirus_YP_010085051
--MESTGGVSRSQIMFPDPHLDSPILPESRDAILIICGHSDLVTKNSKVLRVGRHPRFSRVA--SKVSDILAIISTESTLLTGVKPQHMYGRIFQM-----KTGSTSKSLRRYQDAVKCAYTVEGLQLDDLQGVLSEWFRHT----PSLQQGVMEKLKRLKESSKHETEILTRWTIWHAMVEHMRLTKKNRRRS----------------------------DPVEPVLLRTEQ--IDLYEIEEFCLVHDKQSLTWCLLNTEECLMFSDTLISRFNSIRYLRMTLAESPD-ALVPTPEDVLSLYRMIDSWFRRLGQVTYTLVKFLEPICVGLTLMDSEIIHQRAHFLTEQVCALRDKLGSEGLSK---SDAEFFTRSFVNKLASITGNPNKASEIHGCFRHWGHNTIIVGPAVEAIKKHACQIKALRLGTLTRVHCVWVMLVMKHHYHSHNRSWAYAKIDKYLAPHLDHHRRMSTFPSDDESLAYLHEWSHVTPGVLYSLDSIEDPRVFVKDKSVAPDKSHWDCVFDQTLLGYWPPFYNKSRRLADCFVQDEEFSPYDLIDYVESGEVFVDPEFNINLSMKERELS-AGRPFGKLTYKARQCQALGEYLLAEGPGHAFESNTMCHSELELMKEMATQSQVQTTSEDFIPRAGEPCGATMVTDYAKFCANFRHETCRQVALTAGKLFGLKGFFAWQHQRIASSRIYVADYHHPPTRTTEQNRLDPPDDETVWHGHTGGIEGFQQKLWTMFCCALLHLASMETKVKYSAMIQGDNQIITGILAATGSETRDELRIRAVDEVKRLGHRMMLLAKQIGLTLKPEETFVAGSCTMYSKRLLLHGNDLTGALKIICRSMPNSSAVFDDPDAQASSISSCGSRSVGRGVSILTSYLVAEFHVALSYKLTELYHLGIPSGLSKAAGL--PPLNNYELYLLVNIGTALGGFSSNSLMRYLVRHEPDPVSGAIHWLFLKGRTNPDHLRTLTKVLRSVTPSKDILSLIKDPRAVSLPTCRTISSLVKHAVKEGLRETAKNPILSQLFHENADEDDLALAVFLLATEPCIPVFSSEIFSNSIAGVRDKISGFVDSTKTTLASALTRGY-AGGMQLNIVNILIFRYRFQVSLVRELPEKL--DKRVLKCSLDIAHDLRKQSWGAILKAGTLKGDSHPTVFEQFTLSEAGP-EGCELCEGGSDVHLDMRVVPS---------RHPGPMRYKRGGLVPYIGSTTSEKLAPPIVRVDMMSGPLKSCVRTASILAWVCEDNDRTKVAIDWAIKQRCEVESEDIKLLIPSSTNSNVHHRLHDNFGKNNFTSNRPLNFSSQVHLSTNTMGIYSGEG-GGQDGNMIFQNVKHLGLSLLDLGCG--DMTTPQSYNFHLHGIG-CCVRTMDADFVSSFNTEPPDIDLAKGNPLIYDPNPLGGSNLEKIRMVNTNQHTKDMLKTD--PTSRAQSATQALAQHLLSRLHVALKRTTDRGTVYLPQEDGVGNISEMIQLGPLKVFKEVGLQLLVEIFQHSIRDSILQGLGLDGGFTGFVASLPSGSFSVFNNMLTVRKIREPLRDYALKRGFSYNRDSTAHAFNELVRFCIIHLCTDTLKDPNELKNSSLVRHVFRSDRYFDWAFTLVVWSAVRDLNQTIPNLHYRQWVDLLNRIQSSPSHGKSAVVSVAARIVSEGGFDLTCLVE--LRRHLELTNVHVWECDPAAWAREAVKQEK---------------------------------------------------GGERTDDVACK----I----------------------------------------IVQKLCHLGDLDSAIKTLQRLGTSRVECVHGEPLSR-----------------STNATTVFPEPTVRCTTSLREIFSIRRTGISSSAHYKILELLPLMMNKRPTRACCVAEGAGGFAKTLCSILSIEKVHYSTLVDWGKATPHYTANDVGSELRVTS------------DPKIENLVRGPNDLRDPTTVTFLTKK-CKQVDILTCDAEM-FFKDLSRDSNLYKNIMILAANILSSTGTLIMKFFLGDTPVSCFLISAANRMFHEVFLVKPFYSSPDSSEVYLVAQSMKPEKVKVVEELDQYMDLPKF------PIWHDDLVPVVKRRERLIDGQKIRAWEKQDLTLKLDAQLVSMGWTSNRNQILSQLGVRTDVADLHECATELLSMATGVMTGLFGSFSER-----VGRGEQKTLRRALLYLGGILL--------------TRTQLRQFLPIVVDNGRGTTPCVNVRSCDGVTY-IDLPYLMGTGQLKTLQKLSGHF------------
>Fiwi_virus_YP_010800193
--MEGGCSLPRSSIMFPDPHLNSPIVPEARDCVFILAGYSHLISKNMKVRLVSSHPRFSRVA--GKLSEVLSLAQLEDEMLQGKKPQQIYGTIFQM-----DPTSDSKSLNRYRDAYKIARGVERRQTHDLVGVLSEWYKGA----PSLLECMLEKVDRLLGSQKDESALMWRWAVTNAVVEHMRLTKKNRKRA----------------------------DPIQTYMLRTIW--VDFFEIEEFCCVIDRKSGVWSLLSTEEMLMFTDTLISRFNTAKYLRLSHAENKN-AQLPNVESVMGLYELVDGWFRTLGGLTYTIIKFLEPLCVGLTLMDSPLIDQRSHFLTEQACSLVDKLADTGMSR---AEAVMYMQSFLGALAQAAPGPNHASELHGCFRHWGHNTIIIEEAVVAIKKHAQQVKILKLDTMTRIHCTWTMLLIRHHYQTHSRSWPYVEIDRVLAPNLCHHRKMSTFPTDEQSLGHIYEWAHVRPGVLYSLDSIEDPRVFVKDKSVAPDRPFWDCAFDSVLLGYQPPFYTKSRRLADRFVTDDEFSPYELIRFVESGEIYSDESFNINLSMKERELS-AGRPFGKLTYKARQCQALGEYLLAEGPGKAFDSNTMCHTELQLMKEMASQSHVQTTSEEQVPSQGESCGATMVTDYSKFCANFRHETCRSVSKQCAELFGLSDFFSWQHQRIASSMIYVADYHHPPTGNNSSTREHPREDETVWYNHTGGIEGYQQKLWTMYCCALLHLAAMETGVKYSAMIQGDNQIITGIITATGRETRLELRERAVREVKSLGHRMMVLAKQIGLTLKPEETFVAGSCTMYSKRLLLHGSDLTGALKIICRSMPNSSAVFDDPDAQASSISSCGSRSVGRGIGVLASYLLAEFHVSLALRLTELYHLGLPEGLARGSGV--EPLTEYEMYLLCNIGTGIGGSSANSLMRYLVRHEPDPITGAIHWLYLKGKLDPNHLRTLTKIIQSVTPSRDILSLIKDPHSVSLPTCRTVASLVKSAVKDGLRDMAKNPVLKGLFHDDCDKDDLALTVFLLSTTPCIPVFSSELYQNSVCGVRDKLTGFVDSSKTTLASALTRGY-SGGMQVNIVRVLVLRHQFQVSLVRDLPEKV--SPLVLKCSLDVAHFLREKSWGEALKAGELKGDSHPTVFEQFSLYDAGG-VGCEACERGDNTYLDLRVVES---------RHPGPLRYKRGRIVPYVGSNTSEKLAPPILRMEMMSGPLKSCIRTASILGWVCEENPRTKIAIDWAVQQRASIDMSDLKLLTPASTSSNVYHRLHDSFGKNNFTSNRPLNFGSQIHLSTNTLGIFSGDG-GGVDGNMIFQNVKHMSISLLDMALG--DKEDVKDVNYHLHGLG-CCVREMGADFVSSFNCDPPDINLAKGNPLIYDPSPLTGPNLERIRMVGSQGTSRDILRSG--VADRDMSARQALGQTLLTKLHTNISRVAARGNAPVVEEDGVGNISEMCYLGPVEVMREVGLQLVSETFQHSLRDLMEQGYTLAESYRAFLASLHVGCFQGFHNMLAVKAIREPLKEFALRHGFVYSRDAPFHGFGEIIRATLFYTVEDALRNPAEMVACAANRNVFRTDKYFDWAYTLTVWAAMRDLSCPSPVMTIREWVELLKRTQETPTHGRAAVVLVLGEMLEANGWTMEKLVS--VRRLMEGTRVSVWECDPSAWAREAVRQEK---------------------------------------------------YGRVPENPDRASRRAC----------------------------------------DVRLKVNQGVLGEVMQKMSAIGDAGVVRVRAGILRR-------------------SREQVPGRVTHKKLQSYREIFSARLTGIASSAHYKFIELLRLVDHESLKTCLCVAEGAGGFARVLCELPLTQKVYYSTLIDWSRTTEHYTAADMGSELRVNA------------HTKIVSLVRFLNDLRDLRTIQFLEER-CHSVEIVTCDAEM-FFKDLSYDMNLYKNVLCLAGSVLVPSGVFILKVFSDDEPVMQFSLSACCAMFHDVRFVKPMFSSPDSAEVYVIAQNKRPEAHQICDMIRDSLGSTYF------PLMHQDTREVAADLSSLKELRIPKPWQDRSGVKSLTSAFIRCGWPSNRDQVLCSMGIDPKGWDDCAGGYSLISAGIQTMTACLVAQPER-----GNKHLLGSLQRGTAVLTGFLC--------------RREDLLRYLPLVGDTGE--VAQVRRKCTDGLAY-ITMTSVVKSGILKMVQKLVGSLS-----------
>Kander_virus_YP_010800910
--MEGLASVPRSSIMFPDPHLNSPIVPEARDCVLILAGYSNLITQNPKVRLVSNHPRFSKVA--RKLSEILLLAQDEGDCLLGVKPQHLYGEIFQM-----DPQTESRSLLRYRDAYKVARGVERRQTTDLRHVLTKWYSGA----PHLLELMLEKVERMLESRSEETNIMWRWAIINAVSEHMRMTKKNRKRS----------------------------DPVLTFKLKTTW--VDLYEIEEFTCVVSRRSGTWTLLSTEEILMFSDTLISRFNTVKYLRLTHSEATD-ARLPTVKNVLELYHHVDGWFRPMGSTVYTIVKFLEPLCVGLTLMDSPLCEQRSHFLTEQACSLVDKLVEKHLPR---ADAVRYMQKFLNLLAVSAPGPNEASELHGCFRHWGHNTIIIGEAVKAIKKHAQQIKMLKLDTLTRVHCVWMMLLVKHHYQTHSRSWPYVEIDRVLCPNLTHHRRMSTFPTDEQSLGFIYEWAHVKPGVLYSLDSIEDPRVFVKDKSVAPDRSHWDCAFDGSLLGYQPPYYKESRRLADRFVTDEGFSPYELIRFVESGEIYEDPEFNINLSMKERELS-AGRPFGKLTYKARQCQALGEYLMAEGPGRAFESNTMCHSELELMKEMASQSHVQTTCEDQVPPQGESCGATMVTDYSKFCANFRHETCRSVAKDCARLFGLEDFFSWQHQRIASSMIYVADYHHPPSMNDQTTRKDPLEDETLWYNHTGGIEGYQQKLWTMYCCALLHLASMETGVRYSAMIQGDNQIITGIVTATGNETRLELRERAVGEVKVLGHRMMVLAKQIGLTLKPEETFVAGSCTMYSKRLLLHGSDLTGALKIICRSMPNSSAVFDDPDAQTSSISSCGSRSVGRGVGVLGSYALSEFHVSFAIRLSELYHLGLPEGLARGSGV--DLLSEYELYLLCNIGTGIGGVSANSLMRYLVRHEPDPVSNAIHWLYLKGGCDPNHLRTLSKIISSVQPSRDLLSLIKDPHSISLPTCRTVSSLVKTAVKDGLRETSKNPVLKGLFHDSCDQDDLAMAVFLLSTEPCIPVFSSELYQNSVCGVRDKLTGFVDSSKTTLASSLTRGY-SGGMQVNIIRVLVLRHQFQVSLVKELPERV--NPLVLKCSLDLAHYLREKSWGDALRAGVMKGDSHPTVFEQFSLFEAGG-VGCHSCEGGNPTYLDLRIVEA---------KHPGPLRYKRGKIIPYVGSTTSEKLTPPILRMEMMSGPLKSCVRTASVISWVCEENDRTKVAIEWAVKQRACIETSDLRLLTPASTNSNVYHRLHDNFGKNNFTSNRPLNFGSQVHLSTNTMGKFSGDG-GGVDGNMIFQNVKHLAISLLDLALG--DSSLVPDVNYHLHGIG-CCIRELPPDFVTSFNCDPPEIDLAKGNPLIYDPSPLTGPNLDRIRMVGSGGTSRDILRSG--GADREISARQALGQTLLAKLHVCIGKVAARGGTPAVEEDGVGNISEMCHLGPVEVFEEVGLQLITEIFQDTLKDLMLQGYTLIESYRAFLNSLHVGCFQGFHNMLTVRSIREPLKEFVLKHGFMYNSDAPFHSFGEIIRAVLFFTVDDLFRRPEALENTSRQRHVFRSDKXFDWAYTLTVWSALKDLSGGGGVMGIGDWVELLKRTQRTPTHGRAAVILVLGEMLEGEGWGMGQLVQ--VRRLMEGTHVSVWECDPSAWAREAVRQVK---------------------------------------------------YGSSAPVCSPRDGPTI----------------------------------------SVKEEVNKGSLSDVLRIMGEIGEPGVVKIRTGSMQR-----------------LPNPERVTGQVTHRKSTSFREIFSVRLTGVASSAHYKFCELLRLIDVQPIRRALCVAEGAGGFARVLCELPGVETVFYSTLIDWSRTTDHYTASDMGSELRVNA------------HEKVTSLVRYPSDLRDQNTIRFLQVR-CRNIDLLSCDAEM-FFKDLPFDMNLYKNVLILAGSVLSGSGVFILKLFSSDGPAFQFVLSSCAAMFFDVEVVKPVFSSPDSTEVYILSCRLKPEVGNITALIERSLGTDSF------PLFHRDVRGVTDDTHALREARVPKPWLKKSSVQALTQALIKCGWSKNHEQVLCSMGVDPAGWNSDNGGYTLISIGTQTMTAGLVAQPER-----DNRHLLSNLQRGMTVLTGYLC--------------KRDDLLRYLPLVGDTGE--VAQIRRKCTDGLAY-IN--------------------------------
