# Supplementary material for: Genomic transfers help to decipher the ancient evolution of filoviruses and interactions with vertebrate hosts
Source: PLoS Pathog. 2024 Sep 3;20(9):e1011864. doi: 10.1371/journal.ppat.1011864 (PMC11398700; doi:10.1371/journal.ppat.1011864)
Supplement: S4 Data — The data were used for the analysis in S5 Fig and related to Fig 4 (amino acids). (TXT) [file ppat.1011864.s026.txt]

>NC_002549_Zaire_ebolavirus
ATGGATTCTCGTCCTCAGAAAATCTGGATGGCGCCGAGTCTCACTGAATCTGACATGGATTACCACAAGATCTTGACA---------------------GCAGGTCTG---TCCGTTCAACAG---------------------GGGATTGTTCGGCAAAGAGTCATCCCAGTG------------TATCAAGTAAACAATCTTGAAGAAATTTGCCAACTTATCATACAGGCCTTTGAAGCAGGTGTTGATTTTCAAGAGAGTGCGGACAGTTTCCTTCTCATGCTTTGTCTTCATCATGCGTACCAGGGAGATTACAAACTTTTCTTGGAAAGTGGCGCAGTCAAGTATTTGGAAGGGCACGGGTTCCGTTTTGAAGTCAAGAAGCGTGATGGA------GTGAAGCGCCTTGAGGAATTGCTGCCAGCAGTATCTAGTGGAAAAAACATTAAGAGAACACTTGCTGCCATGCCGGAAGAGGAGACAACTGAAGCTAATGCCGGTCAG---------------------------------------TTTCTCTCCTTTGCAAGTCTATTCCTTCCGAAATTGGTAGTAGGAGAAAAGGCTTGCCTTGAGAAGGTTCAAAGGCAAATTCAAGTACATGCAGAGCAAGGACTGATACAA---------------------TATCCAACAGCTTGGCAATCAGTAGGACACATGATGGTGATTTTCCGTTTGATGCGAACAAATTTTCTGATCAAATTTCTCCTAATACACCAAGGGATGCACATGGTTGCCGGGCATGATGCCAACGATGCTGTGATTTCAAATTCAGTGGCTCAAGCTCGTTTTTCAGGCTTATTGATTGTCAAAACAGTACTTGATCATATCCTACAAAAGACAGAACGAGGA------GTTCGTCTCCATCCTCTTGCAAGGACCGCCAAGGTAAAAAATGAGGTGAACTCCTTTAAGGCTGCACTCAGCTCCCTGGCCAAGCATGGAGAGTATGCTCCTTTCGCCCGACTTTTGAACCTTTCTGGAGTAAATAATCTTGAGCATGGTCTTTTCCCTCAACTATCGGCAATTGCACTCGGAGTCGCCACAGCACACGGGAGTACCCTCGCAGGAGTAAATGTTGGAGAACAGTATCAACAACTCAGAGAGGCTGCCACTGAGGCTGAGAAGCAACTC---------CAACAATATGCAGAGTCTCGCGAA------CTT---GACCATCTTGGACTTGATGATCAGGAAAAGAAAATTCTTATGAACTTCCATCAGAAAAAGAACGAAATCAGCTTCCAGCAAACAAACGCTATGGTAACTCTAAGAAAAGAGCGCCTGGCCAAGCTGACAGAAGCTATC
>NC_004161_Reston_ebolavirus
ATGGATCGTGGGACCAGAAGAATCTGGGTGTCGCAAAATCAAGGTGATACTGATTTAGATTATCATAAAATTTTGACA---------------------GCTGGCCTT---ACTGTTCAACAG---------------------GGAATTGTCAGGCAGAAAATAATTTCTGTA------------TATCTTGTTGATAACTTGGAGGCTATGTGTCAATTGGTAATACAAGCCTTTGAGGCCGGAATTGATTTCCAAGAAAATGCCGACAGCTTCCTTCTGATGCTTTGCCTACATCATGCTTACCAAGGTGACTATAAATTGTTCTTGGAGAGCAATGCTGTACAGTATTTGGAAGGTCATGGATTCAAATTTGAGCTCCGGAAGAAGGACGGT------GTCAATCGGCTCGAGGAATTGCTTCCTGCTGCAACGAGTGGAAAAAACATCAGGCGTACGTTGGCCGCACTGCCTGAAGAGGAGACTACAGAAGCAAATGCAGGGCAA---------------------------------------TTTCTCTCATTTGCGAGTTTGTTTCTTCCCAAACTGGTTGTGGGAGAGAAGGCTTGCTTGGAAAAAGTCCAGCGACAAATTCAGGTTCATGCAGAACAGGGTTTAATTCAA---------------------TATCCCACTGCATGGCAATCAGTTGGACACATGATGGTAATCTTCAGATTGATGAGGACTAATTTCTTGATTAAATATTTACTGATCCACCAGGGTATGCATATGGTAGCTGGCCACGATGCCAATGATGCTGTCATTGCTAATTCAGTTGCTCAGGCTCGCTTTTCAGGACTCCTAATTGTCAAAACCGTTCTTGATCATATTCTGCAAAAAACCGACCAAGGA------GTAAGACTTCACCCTTTGGCCCGAACAGCCAAAGTGCGTAATGAGGTTAATGCATTTAAGGCCGCCCTAAGCTCACTTGCTAAGCATGGGGAATATGCCCCTTTTGCTCGCCTTCTCAATCTCTCGGGAGTTAACAACCTAGAACATGGTCTCTACCCACAGTTATCAGCAATTGCTCTTGGAGTTGCCACAGCACATGGTAGCACCCTTGCAGGAGTTAATGTTGGTGAGCAGTATCAGCAGCTTAGAGAGGCTGCCACTGAAGCTGAGAAGCAACTC---------CAACAATATGCTGAGTCCAGAGAA------CTC---GACAGCCTAGGCCTGGACGATCAGGAAAGAAGAATACTAATGAACTTCCATCAGAAGAAAAACGAAATTAGTTTCCAGCAGACCAATGCAATGGTAACCCTTAGGAAAGAGCGACTGGCTAAATTAACAGAAGCTATA
>NC_006432_Sudan_ebolavirus
ATGGATAAACGGGTGAGAGGTTCATGGGCCCTGGGAGGACAATCTGAAGTTGATCTTGACTACCACAAAATATTAACA---------------------GCCGGGCTT---TCGGTCCAACAA---------------------GGGATTGTGCGACAAAGAGTCATCCCGGTA------------TATGTTGTGAGTGATCTTGAGGGTATTTGTCAACATATCATTCAGGCCTTTGAAGCAGGCGTAGATTTCCAAGATAATGCTGACAGCTTCCTTTTACTTTTATGTTTACATCATGCTTACCAAGGAGATCATAGGCTCTTCCTCAAAAGTGATGCAGTTCAATACTTAGAGGGCCATGGTTTCAGGTTTGAGGTCCGAGAAAAGGAGAAT------GTGCACCGTCTGGATGAATTGTTGCCCAATGTCACCGGTGGAAAAAATCTTAGGAGAACATTGGCTGCAATGCCTGAAGAGGAGACAACAGAAGCTAATGCTGGTCAG---------------------------------------TTTTTATCCTTTGCCAGTTTGTTTCTACCCAAACTTGTCGTTGGGGAGAAAGCGTGTCTGGAAAAAGTACAAAGGCAGATTCAGGTCCATGCAGAACAAGGGCTCATTCAA---------------------TATCCAACTTCCTGGCAATCAGTTGGACACATGATGGTGATCTTCCGTTTGATGAGAACAAACTTTTTAATCAAGTTCCTACTAATACATCAGGGGATGCACATGGTCGCAGGCCATGATGCGAATGACACAGTAATATCTAATTCTGTTGCCCAAGCAAGGTTCTCTGGTCTTCTGATTGTAAAGACTGTTCTGGACCACATCCTACAAAAAACAGATCTTGGA------GTACGACTTCATCCACTGGCCAGGACAGCAAAAGTCAAGAATGAGGTCAGTTCATTCAAGGCAGCTCTTGGCTCACTTGCCAAGCATGGAGAATATGCTCCATTTGCACGTCTCCTCAATCTTTCTGGAGTCAACAACTTGGAACATGGGCTTTATCCACAACTCTCAGCCATTGCTTTGGGTGTTGCAACTGCCCACGGGAGCACGCTGGCTGGTGTTAATGTAGGGGAGCAATATCAGCAACTGCGTGAGGCTGCTACTGAAGCTGAAAAGCAACTC---------CAACAATATGCTGAAACACGTGAG------TTG---GACAACCTTGGGCTTGATGAACAGGAAAAGAAGATTCTCATGAGCTTCCACCAGAAGAAGAATGAGATCAGCTTCCAGCAAACTAACGCAATGGTAACCCTGAGGAAAGAGCGGCTGGCCAAACTGACCGAAGCCATC
>NC_001608_Marburg_marburgvirus
ATG------------------------------------------------------GATTTACACAGTTTGTTGGAG---------------------TTGGGTACA---AAACCCACTGCC---------------------CCTCATGTTCGTAATAAGAAAGTGATATTA------------TTTGACACAAATCATCAGGTTAGTATCTGTAATCAGATAATAGATGCAATAAACTCAGGGATTGATCTTGGAGATCTCCTAGAAGGGGGTTTGCTGACGTTGTGTGTTGAGCATTACTATAATTCTGATAAGGATAAATTCAACACAAGTCCTATCGCGAAGTACTTACGTGATGCGGGCTATGAATTTGATGTCATCAAGAATGCAGAT------GCAACCCGCTTTCTGGATGTGATTCCTAATGAACCTCATTACAGCCCTTTAATTCTAGCCCTTAAGACATTGGAAAGTACTGAATCTCAGAGGGGGAGAATTGGGCTC---------------------------------------TTTTTATCATTTTGCAGTCTTTTCCTCCCAAAACTTGTCGTCGGAGACCGAGCTAGTATCGAAAAGGCTTTAAGACAAGTAACAGTGCATCAAGAACAGGGGATCGTCACA---------------------TACCCTAATCATTGGCTTACCACAGGCCACATGAAAGTAATTTTCGGGATTTTGAGGTCCAGCTTCATTTTAAAGTTTGTGTTGATTCATCAAGGAGTAAATTTGGTGACAGGTCATGATGCCTATGACAGTATCATTAGTAATTCAGTAGGTCAAACTAGATTCTCAGGACTTCTTATCGTGAAAACAGTTCTCGAGTTCATCTTGCAAAAAACTGATTCAGGG------GTGACACTACATCCTTTGGTGCGGACCTCCAAAGTAAAAAATGAAGTTGCTAGTTTCAAGCAGGCGTTGAGCAACCTAGCCCGACATGGGGAATACGCACCATTTGCACGGGTTCTGAATTTATCAGGGATTAACAACCTCGAACATGGACTCTATCCTCAGCTTTCAGCAATTGCGCTGGGTGTGGCAACAGCACACGGCAGTACATTGGCTGGTGTCAATGTTGGCGAACAATATCAACAACTACGAGAGGCGGCACATGATGCGGAAGTAAAACTA---------CAAAGGCGACATGAACATCAGGAA------ATT---CAAGCTATTGCCGAGGATGACGAGGAAAGGAAGATATTAGAACAATTCCACCTTCAGAAAACTGAAATCACACACAGTCAGACACTAGCCGTCCTCAGCCAGAAACGAGAAAAATTAGCTCGTCTCGCTGCAGAAATT
>NC_014372_Tai_Forest_ebolavirus
ATGGAGAGTCGGGCCCACAAAGCATGGATGACGCACACCGCATCAGGTTTCGAAACAGATTACCATAAGATTTTAACA---------------------GCAGGATTG---TCAGTCCAACAA---------------------GGCATTGTGAGACAACGGGTCATTCAAGTC------------CACCAGGTTACAAACCTAGAAGAAATATGCCAATTGATCATTCAAGCCTTTGAAGCTGGTGTTGATTTTCAAGAGAGTGCAGACAGTTTCTTGCTGATGCTATGTTTACATCATGCTTATCAGGGTGACTACAAGCAATTCTTGGAAAGCAATGCAGTCAAGTACCTTGAGGGTCATGGCTTTCGCTTTGAGGTCAGGAAAAAGGAAGGA------GTCAAGCGACTCGAAGAATTGCTTCCTGCTGCATCCAGTGGCAAGAGCATCAGGAGAACACTGGCTGCAATGCCTGAAGAGGAGACAACAGAAGCAAATGCCGGACAG---------------------------------------TTCCTCTCTTTTGCTAGCTTATTTCTTCCTAAGCTAGTTGTCGGAGAAAAAGCCTGTCTAGAAAAGGTGCAGCGGCAAATTCAAGTTCATTCTGAGCAGGGATTGATCCAA---------------------TACCCCACAGCCTGGCAGTCAGTTGGACACATGATGGTCATTTTCAGACTGATGAGAACAAATTTTCTAATTAAGTTCCTCCTTATACATCAAGGGATGCATATGGTAGCAGGACACGATGCTAACGATGCTGTCATCGCAAACTCTGTAGCTCAAGCACGTTTTTCAGGATTATTGATCGTTAAAACAGTGCTAGATCACATCCTTCAGAAAACAGAGCACGGA------GTGCGTCTTCATCCTTTGGCAAGAACTGCTAAGGTCAAGAACGAAGTAAATTCCTTTAAGGCTGCCCTTAGCTCGCTAGCACAACATGGAGAGTATGCTCCTTTTGCTCGCTTGCTGAATCTTTCTGGAGTCAACAATCTCGAGCACGGACTGTTTCCTCAGCTTTCTGCAATTGCCCTAGGTGTCGCAACGGCACACGGCAGTACCCTGGCAGGAGTAAATGTGGGGGAACAGTATCAGCAACTACGAGAAGCAGCCACTGAGGCAGAAAAACAATTG---------CAGAAATACGCTGAATCTCGCGAG------CTT---GACCATCTAGGTCTCGATGATCAAGAGAAGAAGATCTTGAAAGACTTCCATCAGAAGAAAAATGAAATCAGCTTCCAGCAGACAACAGCCATGGTCACACTACGGAAGGAAAGGCTAGCCAAGCTCACTGAGGCAATC
>NC_014373_Bundibugyo_ebolavirus
ATGGATCCTCGTCCAATCAGAACCTGGATGATGCATAACACATCTGAAGTTGAAGCAGACTACCATAAGATTCTAACT---------------------GCCGGATTG---TCCGTCCAGCAA---------------------GGCATTGTGAGACAAAGAATCATTCCTGTT------------TACCAAATCTCAAACCTGGAGGAAGTATGTCAACTCATCATACAGGCATTCGAGGCTGGCGTCGACTTCCAGGATAGTGCAGATAGCTTTTTGTTAATGCTATGTCTGCATCATGCCTATCAAGGGGATTATAAACAATTTTTGGAAAGTAATGCGGTAAAATACCTTGAAGGTCATGGATTCCGTTTTGAGATGAAGAAAAAGGAAGGT------GTCAAGCGCCTGGAGGAACTACTCCCTGCTGCCTCGAGTGGAAAGAACATCAAGAGAACATTGGCTGCAATGCCCGAGGAGGAAACAACAGAAGCAAATGCTGGACAA---------------------------------------TTTCTTTCATTTGCTAGTCTGTTTCTCCCAAAATTGGTTGTCGGAGAAAAGGCCTGTCTGGAGAAGGTTCAACGACAAATCCAAGTGCACGCAGAACAAGGTCTGATTCAA---------------------TACCCGACATCTTGGCAATCGGTGGGACATATGATGGTCATCTTCAGACTAATGCGAACCAACTTCCTGATTAAGTTCCTCCTAATACATCAAGGAATGCATATGGTTGCAGGGCATGATGCTAATGATGCCGTCATTGCCAACTCTGTAGCTCAAGCTCGTTTCTCCGGATTGTTGATAGTCAAAACAGTGCTTGATCATATCCTCCAAAAAACAGAGCACGGA------GTTCGCCTGCATCCCTTGGCGCGAACAGCCAAAGTCAAAAATGAGGTGAGCTCTTTTAAGGCCGCTTTAGCCTCACTAGCACAACATGGAGAATATGCCCCGTTTGCTCGTCTGCTGAATCTATCTGGGGTTAATAATCTTGAGCATGGGCTTTTCCCTCAACTTTCTGCAATTGCTTTGGGAGTAGCAACTGCACATGGGAGCACTCTGGCTGGAGTCAATGTAGGAGAGCAATACCAACAACTGCGAGAAGCAGCCACTGAGGCCGAAAAGCAGTTG---------CAGAAATATGCTGAATCTCGTGAA------CTT---GATCACCTAGGTCTTGATGATCAGGAAAAGAAAATCCTAAAAGACTTCCATCAGAAAAAGAATGAGATCAGCTTCCAGCAGACGACAGCCATGGTCACACTGCGGAAAGAGAGATTGGCCAAATTGACCGAAGCTATT
>NC_016144_Lloviu_cuevavirus
ATGAATCGTTATCTTGGTCATGGTACTAGAACATCTAGGGAAAATACCAACCTGAGTGAATTACATGGTATTCTAAGC---------------------CTCGGGTTA---AATGTAGATCAT---------------------ACCATTGTAAGGAAGAAGAGCATCCCGTTG------------TTTGAGATCGGTAACTCTGATCAAGTATGTAATTGGATAATTCAAATAATTGAGGCTGGGGTGGACCTGCAGGATGTTGCTGATAGCTTTTTAACAATGCTCTGCGTAAATCATGCTTATCAAGGAGATCCTAATTTGTTCCTTGAGAGTCCTGCAGCTCATTATTTAAAAGGACATGGTATCCACTTCGAAATCCAGCATCGTGATAAT------GTTGATCACATCACAGATCTCCTTGGAGTAGGGAGTCGAGACAAATCACTCAGAAAAACTCTTTCTGCACTTGAATTCGAGCCTGATGGCTCAACTACGGCTGGGATG---------------------------------------TTTTTGTCTTTCGCAAGTTTATTTCTCCCGAAGTTAGTTGTCGGTGAACGTGCCTGCTTGGAAAAAGTGCAGCGGCAAATTCAAATTCATGCAGAACAAGGCTTAATCCAA---------------------TATCCCACCCAATGGCAGTCCGTAGGACATATGATGGTTGTATTCAGGCTGATTCGTGTCAACTTTGTCCTCAAATTCCTCCTAGTTCACCAGGGCATGCACATGATGGCTGGGCATGATGCTAATGATGCAATCATTGCCAATTCAATATCCCAAACACGATTTTCAGGATTGTTAATCGTGAAGACTGTCCTAGAGCATATTCTCCAAAAAACTGAGGCAGGG------GTCCAACTTCATCCATTAGCTCGAACCTCGAAAGTCAAAGGAGAACTCCTTGCATTCAAATCAGCACTGGAAGCGTTGGCCTCACACAGAGAGTATGCACCATTTGCACGGCTCTTGAACCTCTCTGGTGTTAATAATCTAGAACATGGCCTGTATCCTCAGCTCTCTGCCATCGCGCTTGGAGTTGCTACAGCTCATGGTAGCACACTAGCAGGAGTTAATGTGAGTGAACAATACCAGCAACTCCGAGAGGCTGCAACAGAGGCTGAGAAACAATTA---------CAACAGCACTCAGAGATGCGGGAA------TTG---GAGACCCTTGGACTGGATGAACAAGAAAGGAAGATCCTTGCAACATTCCACTCCCGGAAAAATGAGATCAACATTCAACAGACCAGCTCGATATTAGCAATTCGTAAGGAACGACTCCGCAAGCTGACAGAGGCCCTC
>NC_024781_Marburg_marburgvirus
ATG------------------------------------------------------GATTTACATAGTTTGCTAGAA---------------------TTAGGTACA---AAACCCACAGCC---------------------CCTCATGTTCGTAATAAGAAGGTGATATTG------------TTTGATACAAACCATCAGGTTAGTATCTGTAACCAGATAATAGATGCAATAAACTCAGGGATCGATTTAGGAGATCTTTTGGAAGGCGGCTTGTTGACATTATGTGTTGAACATTATTACAATTCTGACAAAGATAAATTCAATACAAGTCCTATTGCAAAATATCTGCGGGACGCGGGCTATGAGTTTGATGTCATCAAGAATCCTGAT------GCAACTCGCTTTCTAGAGGTTATTCCCAATGAACCTCATTACAGCCCTTTGATTTTGGCTCTCAAAACCTTAGAAAGCACTGAATCTCAAAGGGGGAGGATTGGGCTC---------------------------------------TTTCTGTCATTTTGCAGTCTTTTTCTCCCGAAACTCGTTGTCGGAGACCGAGCTAGCATCGAAAAGGCCCTGAGACAAGTAACAGTGCATCAGGAACAAGGGATTGTAACA---------------------TACCCCAATCATTGGCTCACTACAGGTCACATGAAAGTAATCTTTGGGATTTTAAGATCTAGCTTCATTTTAAAGTTTGTCTTAATCCATCAGGGAGTAAACTTGGTGACAGGTCATGATGCCTATGACAGTATCATCAGTAATTCAGTAGGACAAACTAGATTCTCAGGGCTTCTTATTGTGAAAACAGTTCTAGAGTTCATCCTACAAAAAACTGATTCAGGG------GTGGCATTGCATCCACTTGTGCGGACCTCAAAAGTAAAAAATGAAGTTGCAAGCTTCAAACAGGCATTGAGTAACTTAGCTCGTCATGGAGAGTACGCACCATTTGCACGGGTTTTGAATTTATCAGGGATCAATAACCTTGAGCATGGGCTCTATCCTCAGCTTTCAGCAATTGCACTGGGCGTTGCAACAGCACATGGCAGTACATTGGCTGGTGTTAACGTTGGCGAACAATACCAACAACTGCGAGAAGCAGCACATGATGCAGAAGTAAAATTA---------CAAAGGCGACATGAACACCAGGAA------ATT---CAGGCCATCGCCGAGGATGACGAAGAGAGAAAAATATTAGAACAGTTCCATCTCCAGAAGACTGAGATTACACACAGTCAGACATTGGCCGTCCTCAGCCAGAAACGAGAGAAACTAGCCCGTCTTGCTGCAGAAATT
>NC_039345_Bombali_ebolavirus
ATGGAGGTTCGCAATTCTCGCCAATGGACTACGCAGAGTGCATCTGACTCCAGCGTGGATTACCACAGTATCCTAACT---------------------GCAGGGTTA---TCGATGCCACAA---------------------AGTATAGTTCGCCAAAGAGTAATCCCCGTG------------TTTCAAATTAGCAACCTTGAAGATATTTGTCAAATGATTATACAGGCTTTTGAGGCAGGTGTAGACTTCCAGGATAGTGCTGATAGTTTTCTACTAATGCTTTGTCTACATCATGCCTACCAGGGTGATTATAAGTTGTTCCTTGAGAGTGGGGCTGTTAAATATCTTGAAGGACATGGGTTTAGGTTTGAACCCCGCAAGAAGGACGGA------GTCAAGAGATTAGAAGAATTACTTCCGGCAGTTACAAATGGAAAGAATATAAGAAGAACTCTAGCCGCGATGCCAGAAGGTGAGACAACTGAGGCTAACGCTGGGCAG---------------------------------------TTCCTTTCATTCGCCAGCCTATTCCTGCCGAAACTTGTTGTTGGAGAAAAGGCCTGTCTGGAGAAGGTGCAACGGCAGATCCAAGTCCATGCTGAGCAGGGATTAATCCAG---------------------TATCCAACCTCGTGGCAATCAGTTGGGCACATGATGGTTATCTTCCGGTTGATGAGAACAAATTTCCTGATCAAGTTCTTGTTGATACATCAGGGTATGCATATGATTGCCGGACATGATGCCAACGATGCTGTTATCGCTAATTCAGTTGCTCAGGCACGCTTTTCAGGCTTGTTGATCGTCAAGACAGTGCTGGACCACATTCTGCAGAAAACAGACCGTGGA------GTCCGTCTTCATCCTTTAGCACGTACAGCCAAGGTCAGGAACGAGGTCCATTCGTTCAAAGCTGCTCTTAACTCCCTGGCTCAGCATGGGGAATATGCCCCCTTTGCTCGACTTTTAAACCTGTCTGGAGTAAATAACCTCGAACATGGGCTGTATCCTCAACTCTCTGCAATTGCACTTGGTGTGGCTACTGCACACGGCAGCACTTTGGCAGGGGTGAATGTTGGTGAGCAGTACCAACAGCTCAGGGAGGCTGCCACGGAGGCTGAGAAGCAGCTG---------CAGCAATATGCTGAAACACGTGAG------CTG---GACCACTTAGGCCTAGACACAAAAGAAAAGGAAATATTAATGAATTTCCATCAACGGAAAAATGAGATTAGTTTCCAGCAAACAAATGCAATGGTGTCCCTTCGCAAGGAGAGACTAGCAAAACTAACAGAAGCTATT
>NC_055175_Wenling_frogfish
ATGGATGCC---------------------------------------------AACCAGGTCAAGATATTCTCTGAC---------------------ATCGCTAGT---ACTCCCTCAGAC---------------------AGTTATGTCTCCAGATCCAAGCTTAGGGTC------------TACGCATCTAAGGCTCCTGACCTGCTCTATGGACTCCTTGTTGCTGCTCTGCTGGATCCGGAGCTTCCAAGATCAACAGCGGCAAGTGTGTTCGTCTCCCTGTTCATCGGGCATTTCTACAGAGGGGATATCACGAGTTTCTCTACATCCTCCATTGCCAAGGAACTGACCAAATTCGGACACAACCTCATCTACGTGGAGGTGGACATCGATGTTGCGAGCCGCACCATCATCTCG------------CCAAAGGCCTCAAGACTCAGCCAGTACATCAAAAAGGCAGAACTCCTC------ACTGACAGGACCCTAGAACGT---------------------------------------TTCATCACATACCTCGCAGCTATGATGCCTAAGCTGATGATATCAATTGATGCTGTCCACGCAAAGGTCGTCAAGACCGATGCAGTTCTCAAGTCCCAAGGTATCCCCAGC---------------------CTGGGTGATGTCTTGATCCACAAAGCTACAGTAACCACTGTCAGGGCACACCTCATGGACTCTTTTCCAGGAAAGTATCTCCTGATCAAACTGACCATCTCTCAGGTGTCATCAGGGTCCGTCTGTGGTGGCCAGATCAAGACACTCATCGATCAGGCCAGGATGGCAGGGCTGGTCCTGATCAAACTTTTCACAGATCATCTGATCTCCGGGTCAGGCGGGAAAGGGAACAAGTCCTGGCATCCCATCTTAAGCCTCAAGGATCTTGAAAGAGAGGCAGGGGACATGGTGGCGGCCATAAATGGAATTAGCGCACACGGAGATCTGGCTCCATTCGCAAGGATCCTAGGACTGTCCGGAGTCGAAAAAGTTGAGTATGGAAAATTCCCAAAATTGGCTGCCGTCATTGTTGGGATCGGACAAGCGCACAATAGCTCTCTCAATCTCATGGTGGTAGGAGCTGCACACAAGCCCCTTTGCGAGGCAGCCAGGCTTTTTGAGGAATCCCGC---------AAGAAAGACGGCGAGGCCAAACTCGGAGGCATG---TTCCCCACCCAGGTTACCCAGGCGGAAAAACGTCGTCTGGCTGATTTCCACAAGGACATGACAAAGGCAACAGAAGAGTCCCTGAAAGCAGCCAAAGCAGCACAGATGAGAACACTCCAAGCGATCCGGGCAAGCGTT
>NC_055510_Mengla_dianlovirus
ATG------------------------------------------------------GATTTACACGGATTGTTAGAA---------------------TTAGGAACT---AGACCAACAGCT---------------------CCTCATGTAAGGAGTCGGAAGATTGTCATA------------TATGAGACAGGCAATCAGATCATCATCTGTAATCAAATAATTGATGCAGTTAGTGCGGGAATTGATCTTGGTGATCTATTAGAAGGATGCTTGCTGACATTGTGCTTAGAACATTACTATGGTTCTGATAAAGACAAATTCAACAGCAGTCAAATGGCTGCATATCTCAGAGATGCAGGTTATGACTTTGAGGTTATCAGGGCTCAGGAT------GCTAAAAAATTAGCAGACCTCATACCCAGAGAAAGTCACCTATTGAATGTGATTTCTGCCCTTGAGAACTTGGATGGCTCCGAAAAGAATAAACAAAGAGTTGGATTA---------------------------------------TTTCTATCATTCTGCAGTCTTTTCCTCCCAAAATTGGTTGTGGGTGATAAGGCAAGCATTGAAAAGGCACTTAGACAAGTTGCAATCCATCAAGAACAAGGGATGGTTGTT---------------------TACCCACCAACCTGGCTAACCACGGGTTTCATGAAGCTCATCTTCAGCATTGTGCGCGCGAGCTTTATTGTTAAGTTTGTGCTCATCCACCAGGGAATTAATCTTGTCACAGGTCATGATGCCTATGACAATGTCATCAGCAATTCCATAAACCAAACACGCTTCTCAGGACTGCTGATTGTAAAGACTGTCTTGGAACATATCCTCCAAAGGACTGAAAATGGA------GTCATTCTTCACCCTCTTGTCAGAACCTCCAAGGTGAAGAGTGAAGTTGAGAGCTTCAAAGTTGCATTGAGAGGTCTGGCAAGACACAAAGAATACGCACCTTTTGCCCGGGTATTGAACTTATCTGGGGTGAATAATCTTGAGCATGGACTTTTCCCTCAACTCTCAGCAATTGCAATCGGGGTTGCAACAGCACATGGAAGTACATTGGCTGGGGTGAGTGTTGGAGAGCAGTATCAACAACTACGGGAAGCAGCCCATGATGCAGAACTTAAACTC---------CAGAGGCGCCGTGAACAAATGGAA------ATT---TCATCACTCGAACTTGACCTTGAAGAACAGAAAATTCTGGAACAATTCCATCAGCAGAAAACAGAAATAACTCACACACAGACTCTTGCTGTTCTAACACAGAAGAAAGAAAAGTTAGCCAAACTTGCTGGGGAACTT
>NC_076535_Tapajos_virus
ATGTCACAA---------------------------------------------TCCAGTCTTCATTCTTTTTTGAAG---------------------ACTGGAATGCCAAGCCTATCACACGCCGACAAAGTCAACAAACACCGTGATACGCGTGTTAAAATCGTAAATGTT------------AACTTGTGTTCTAATTTACGGAGAGTGTGCTCCGAGATTATACTTTGTTTTATCGGGTCATTTGACACACACGAATTCCAAGATGAGATTGTACTTCTACTCATTGTGCAATTCTATTATGCAGGGGATGCACAAAGATTCAAATCCAGCATATTCTGCCAACAACTTCTTGAGGCGGGGTATCAGATTAATTTTTATAGTTCCAAATTA------GAAGGGCGTCTTCTGGATTGTCTTGCTCCCCTTAAAGAAGACTCTAGATTAGCAGCTGTCCTCAAGAATATCCTCTTACCTACAGATGACTCTGACCAAACTCCAGCT---------------------------------------CTCTTTGCATTAATGAGCATGTTCTTACCCAAGCTGATGGTTGGTGCTGCTGCCTGTGCCACCAAAGTCGGGCGCACAGTTGAAAAGTTGATTCAACAAGGAATTTGTCCC---------------------ATCCCACCGGAATGGGTAAATACCACAGTCTTAGAATCAATATATCGAGTTATGAGAGCCTCTTATATCTTGAGGTTTGCCATAATACATCATGCTTTGGAACAAAGCCATGGATCAGATTCAAATGAGCGCATAATCCATGACTGTGTAATGCAAGCTCGTTTTGCAGGTATGCTCCTACCAGTCACCATGCTGACTCATATCCTAGTGGAAGAACCAGAGGGT------GTCAGACTCCACCTACTAGCAAGAAGTCAAGATATGAAGGAAGAACTGACACGGTTTCAGTTAGCTATTAGATCTCTACTTCGACACGGCAGATTAACACCTTTTGCTAGGATCCTAGGCCTTCCTGAAATGGCCCTTCTTGAACATGGACACTTCCCAAAACTTTCAGCAATAGCCATGGGAGTTGCTTCAGTACACACTCCTACTCTAAACGCCACAGTAACTGATCCACGCTATGAGAAGATGAGGAGAGCTGCCGAAGAAGCAGAGAGAGCCCTC---------CATGATTACCAAAATGCTGAAATG------GTGGACAACGACGCAACACTTTCTGCTGGGCAACGCGAAATACTCAAAGGTTTCCACAAGCAACGATCAGCCATCCGAGACGCCGAAACAACAGCAGCAGAGGAACTCAGGCGCGAAACCATTACAAGAGCATTAAAACAGGCC
>NC_055176_Wenling_thamnaconus_septentrionalis
ATGGCCGCA------------------------CCCAATAATGGTGGATTCGGGATCAACTTAGATGAGGTGATCCAC---CCCAGGGGTAACAATGGAGCTGGGGCAGCTGCCATAGGGATG---------------------GCTGGGTTGGAGCGAGTCCCGATCTTCGTCCTGGCTAACCCGATGACTGGACCTGAGATGAGACTCCTGAATCTTGCCTGGGCTGTGGTCCTGGAAGACCCG---AACCCTCCTGCCGTGATTGTTCAACTGTTGGTAGAGCTGACTTGCTCTGCCTACTATAACAATCCTAATGATCTGGTGGATCACATC---------CTCCCCATGGTCGGTCCAGGAGGCTATGCATTGAGAGTCTCTTTCAATGGACTAGGCAGGTTCACAATCCCCGGGAGA---------CCTGAGTTGGAGAGATTAGTGTCTGATTACATAAGACCACGTATCCAGCGAGTGATGAATGACAGGGCTTGGACCGCAAGATTGGCTCCAGGTACAGGTTTGGTGTTGTGGCAGGTGATGTTAATTCAACTGTGCTTGGCATCAGGACATCTCTTTACCGGGAATACAGCTCTTCAGACCTGGTTTACTCGAAGGGTGATTGCATTACAACTGAACACCAGGATTGACATCAACTTGACAGGTGCAATCTTTGCAGTACTTGTGACCCCCGGGGGCTCCCTGACCGTTGTCAGGTGCATGATTGTTCAAGTGATGATGGCAACACTGGCATCTCAGCCTTTGGGAGTACCCCTGGTGGAAGGA---------------------ATAAGAGCTGCCACTAACTTCTCCGAGTGGGCCGGAATGGCCTGGGCTTTCCTCTCACTGACCTTAGTGATG------------------------AGGTCTGCACATCCAATACTCCTTGTCCCGTCAGTGAGAAGGGAAGCACTGGCATTTGTGACAGCCATCCAGGGTCTCGGTGCCAATAGACTCAGACTCCCCTTCGAAAGAATCCTGGGTGCCTCACTCTCCAACGGGTTGAATGCTGGGAACTTCCCAACTCTTTCAAGTGCTGCCTACGGGGTTGCATCGGCCACCTTCTGCAACTTTGCTCAGTTCAACGGAACAATTTACTCAATGGTTGTTTACCGAGCTGCTCAAATCCTGACAAGGGTTGTC---------ACCGCAGTTGACACAGGAGTTGTGGACCCCTTG---------------------------------------------------------------ACTGGTCTGCAAGGACAACCGATGACCGACGCGACCAGAATGGTCACAGAGGCAATGTCTGAAGCCTCACAGGCTCAG
>AXCS01020818_Nannospalax_galili
ATG------------------------------------------------------------CATTCCTTATTGAAT---------------------GCCACATTGGGCAATGTTGAGGAT------------GATAAATGTGTACCCCCAAAGTCTAAACTGGTCAGGGTA------------TTTACTGGCGATGGGGTTAAGCAAATAATTCAGCAGATTCTGGCCAGCTTTGAAGCTGGCCTGGAAATAGACAATCTAGCAGACCACTTCTTTGCTACCATAGTGTGCTATTACCATTACCGGAACAACCTCGATTTAATGGTAAGGAGTTCTTTTGGTCAGTATCTTGTTGAAAACGGCTATGAATTTTCAGGATTAGAACTAGACAACAAA---AGAGAACCACTTCTTCAGCATCTTGAGGAACTGGGGGTGCCCGAAGGTCTGCTGAAAGTCCTAGGAGACCTGCCCTGTGCACCACCTCTGGGTCTGCGCCCGGCTGCA---------------------------------------TTCCTCGTATACCTTAGTCTGTTCTTGCCCAAGTTAGTCGCTGGGACTACAGCATGCATTAAAAAAGTTGAACGGACTTACCAACAATTGGAGATCCAAGGTCTCAATATA---------------------ATCCCCAGAGAGTGGATGACCCCTGTTATGATGAACCTTGCATATCGTGCCTTACGGCTCTGTTTCTTCATTCGATTCTCCATCATCCACCATGTGCTTCATCAACGGGCTGGAATAGATGCAGCTGACACAATTATGGCAGGAGCTGTGGAGCAGACTCGTTTTGCAGGGCTGCTGATGGTTCGAAATGTCTTAACATACATCATTACCAAAGGGAAAGAAAAAGATGAATATCATATACACCCACTGGCTCAGGACAAAAGAATGAGGGAAGAAATAACCCGATTCGAGTACTGCATACAGAATATCCAACGGCACGGAATATATGCTCCATTTGCACGAGTCCTGGGGCTGGCCGGAGTTTCTCAGATAGAGCATGGGCAATTCCCGCGATTATCCGCCATTGCTCTTGGAGTGTCCTCTGTCTATCAAAGCACACTCTCAGGGGTGAACATGGACACGCGCTACCAATCTCTGAAAGAAGCAGCCCATCAGGCTGAATTGGAGCTA---------CAAGCAATCCAGTATAAGAAGGAG------ATCAGACAAGACACTGACTTAGACAATGATGAGAGAGTGGTCCTCCTCAAATTTGCTGAAAGAAGCGGAAATATCATCAAAGAACAGCGACAGCAGGAGAATCTTGCAAGACAAGAATTGCTCCAGAAGTTCACAGAGAAGGCC
>VZQC01004831_Rhizomys_pruinosus
ATG------------------------------------------------------------CATTCCTTGTTGAAT---------------------GGCGCATTGGGCGATGTTGAGGAC---------------------ACACCCTCTCAGTCTAAAATGGTCAGGGTA------------TTTACTGGCGATGGGATTGAGCAAATAATCCAGCAGATCCTGGCCAGCTTTGAAGCCGGCCTGGCAATAGACAATCTGGTAGACCACTTCTTTGCTACCATCGTGTGCTATCACCATTACCGGAACAACCTTGATTTAATGGTACGGAGTTCTTTTGGTCAGTATCTTGTTGCAAATGGATATGAATTTTCAGGAGTAGAACTACACAGCAGA---AAACAAACATTTCTTCAGCATCTCAAGGAGCTGGGGATGCCTGAAAGTACGCTGAAAGTCCTAGAAAACCTCCCCAGTCTACCTCCTCTCAGTCTACGCCCTGCTGCA---------------------------------------TTCCTTGTATACCTTAGCCTGTTCTTGCCCAAATTAGTCACTGGTACTTCAGCAAGTATTAAAAAGGCTGAACGGACTTACCAACAACTGGAGGGCCAAGGTCTCAGTATA---------------------ATCCCTAGCGGATGGATGAACCCCACCATGATGCACCTCACATATCGCACCTTACGCCTCTGTTTCTTCATTCGATTCTCTCTTATCCACCATGTGCTTCATCAACGGGCTGGAATAGATGCTGTTGATACAATTATGGCAGGAGCTGTGGAGCAGACTCGTTTTGCAGGGCTGCAGATGGTTCGAAATGTCTTAACATACATCATTACCAAGGGAAATGAAAGCGATAAATATAATATACATCCACTGGCTCAGGACAACAGAATGAAAGAAGAACTAACTAGATTCGAGCACTGCGTAAAGAATATCCAACGGCACGGAATATATGCTCCGTTTGCACGAGTCCTAGGGCTGGCCGGAGTTTCTCAGATAGAGCATGGGCAATTCCCACGATTGACGGCCATTGCTCTTGGAGTGTCCTCTGTCTATGAAAACACACTTTCAGGGGTAAATCTGGACACCCGCTACCACTATCTCAAAGAGGCAGCCCGTAAGGCTGAATTGGAGCTA---------CAAGCAATCCAGCATAAAAAGGCG------ATCAGACAAGACACTGACTTAGATGAAGATGAGAGGGCAGTCCTCCTCAAATTTGCTGAAAGAAGTGGAAATATCAATAAAGAGCAGCATCAGGAGGCT------TTCACTAGAGAGCTGCTCCAG---TTGACCCAGAACGAG
>SRR16768455_Eospalax_fontanierii
ATG------------------------------------------------------------CATTCCTTGTTGAAT---------------------GCCACATTGGGCAATGCTGACGAT------------GATCAATGTGCACCCCCTCAGTCTAAACTGGTCAGGGTA------------TTTACTGGTGATGGGGTTGAGCAAATAATCCACCAGATTCTGGCTAGCTTTGAAGCTGGCCTGGCAATAGATAATATGACAGACCACTTCTTTGCTACCATTGTGTGCTATTACCATTACCGGAACAGCCTCGATTTAATGTTACGGAGTTCTTTTGGCCAATATCTTGTTGCAAATGGATATGAATTTTCAGGATTAGAACTACACAACAGA---GGAGAATCGCTTCTTCAGCATCTCAAGGAGCTGGGCATGCCAGAAGATCAGCTGAAAGTCCTCGGGGACCTCCCCAGTCCAACACCTCTCGGTCTACGCCCCGCTGCA---------------------------------------TTCCTCGTATACCTTAGCCTGTTCTTGCCTAAGTTAGTCACTGGGACTGTAGCATGCATTAAAAAAGTTAAACGGACTTACCAACAACTGGAGAGCCAAGGTATCAATACA---------------------ATCCCTAGAGGGTGGATGACCCCTGTTATGATGAACCTCACATATCGTGCCTTACGCCTCTGTTTCTTCATTCGATTCTCCATCATACATCATGTGCTTCATCAACGGGCTGGAATAGATGCTGTTGACACAATTATGGCAGGAGCTGTGGAGCAGACTCGTTTTGCAGGGCTGCTGATGGTTCGAAATATCTTAACATACATCATTACCAAGGGGAATGAAAAGGATAAATATCATATACACCCACTGGCTCAGGACAAAAGAATGAGGGAAGAGGTAACCCGATTTGAGTACTGCGTGAAGAACATCCAGCGGCACGGAATATATGCTCCCTTTGCACGCGTCCTAGGGCTGGCGGGAGTTTCTCAGATAGAGCACGGGCAATTCCCGCGATTGACTGCCATTGCTCTCGGAGTGTCCTCTGTCTATCAGAACACACTCTTGGGGGTGAACATGGACATGCGCTACCGATCTCTCAAAGAGGCAGCCCATCAGGCTGAATTGGAGCTA---------CAAGCAATCCAGTGTAAGAAA---------ATCAGACAAGACACTGACTTAGACGATGATGAGAGAGTGGTCCTCCTTAAATTTGCTGAAAGAAGCCAAAGTATCAACAAAGAACAGTGGCATCAGGAGGGGCTCGCAAGACAAGAGCCGCTCCAGAAGTTGACAGGGAGG---
>NC_076734_Fiwi_virus
ATGGCA------------------------------ACAGGGGGCGGTTTTTCGATAGACCTGGATCAAATCCTCAAT---CGGCGC---CAGCAAGGATCAGGC---AGCGGGATAGGGCAA---------------------GCTGGTCTGGAACGTGTGCCCATATTTGTCCTGGCAAATGTGCCTACCCCGGCCGAGCTGAAGTTCCTGAGCGTGGCATGGTTGGTGGTGCTTGAAGACCCG---GAGCCACCTGCCGTTGTTGTGAGCCTTCTGGTGGAGCTGACATGCTCCGCTTACTTTGACAATGTCACGGAGCTCCTGGATGGAATC---------CAACCTCTGGTGGGTCCAGGGGGTTACACCTGTCGAGTGACACTCCAAGGGATCGGACAATTCCGTATACCTGGCGAG---------GTAGAACTTGAGAGGCTGCTCTGTGCCTATTTCCGACCCAGGGCGACAGCCTCGTTAAGAAACCCGCAGAACATGGAGATGCTCAACTACAGAGGCGGTCTGACTCTCTGGCAAGTGATGCTGATTCAGCTCTGCCTGGCCAGTGGACACCTGTTCACAGGGAACCCCTCTCTCGGCACATGGTTTAGCCGAAGGCTCTCCGGTCTCCAATTGAACACTCGGATAGTCCTGTCATTGACGCCGGCTGTGTTCAAAATGATATCAGCACCAGGCGGCTCACTCACAGTAGTGAGGGCAATGGTTGTGCAGGTGATGATGACCACGTTGGCCTCGAGGCCCATTGGGGTGGCATTAGTCGAGGGT---------------------GTAAGGATGGCGTCGACATACTCCGAATGGGCAGGTATGGCCTGGGTGTTCCTCTCCCTTTCGTTGGTGATG------------------------AGACCCGCCCACCCTATATTGCTTGTACCGACTGTTCGGCGTGAAGCTCTGGCCCTCTCCTCAGCGATTCAAGCTCTCGGAGCCGACAGGGACCGCCTACCCTTCGAGAGGATCCTTGGGGCATCTCAAGCCAGTGGTCTTAACGCGGGCAACTACCCGACACTCTCGAGCGCTGCATACGGAGTAGCTGTGGTTACCTTCAGTAACTTTGGACAATACCACGGGACAGTGTACTCCAATGTGGTTTACAGGGCAGCTCAGTACCTCACGAGGATCATC---------ACTGCTGTGGACACTGGCCTACCTGATCCTCTT---------------------------------------------------------------ACAGGTCTCCAAGGGCAGCAGATGGCCGATGCAGCCGCCCTGGTGACAACCGCCATGTCGGATGCAAGCCAGACCCAA
>NC_076735_Oberland_virus
ATGAGCTCT------------------------TCAACCCCTCCCGATATG---------GTTTCGGATCTTCTCAGC---ATGAGAGGGCTCCAA---ACTGGACCT---GAAGTGGGGGTC---------------------AATTCGGCTCCTACACGCTATCTTTACATACTTGATGCACCCATCACAGTCCCAACTGCAGTCAGGCTCAACGCGCTTTGGGTTTTGGCTTTAGAGGATCCG---AATCCACCTCCGGTCGTTGTGGAGCTACTAGTCCAACTCACAGCTAGTGCATTCTACTCAAACCCACTTGATCTCGTCTCCTCTACA---------GAGGCGATGTTGGGACCAGGCAGTACGGTAATCCCTGTAGTGCTCCCCGCGTTGGCTTCCGTTGGTATCGCAAGAATG---------CCACAAACTGAGAGGCAGATCAATCAATACTTCCAACAACTCTCAGCCCAGGTCACGAACACTCGAGGATTCGGGGCCGCCATAGCCGACGACGGAACACTTAGTGTGTGGCAGGTGATGTTGATACACCTCGTCTTGGTCAGTGGGCACTTATTCACGGGGAATCCTCAGACTGGATCTTGGTACGCAAAAAGAAGACCAGGTCTAAACCTGAACACGAATGTCACCTTTGTGCTCTCGTCTGATTTTCTCCGAATTCTCGGAATGCCAGGGACCTCACTACCAGTCAACAGAGCTGTCATAGCAGCTGTTGCATTTGATGGTATGTCAAGTTCCGCCATTGGCATCCCCCTAGTGGCCGGA---------------------ATATCACGAGCATCTCAGTACGTTGTGTTTGCGGGCCAAGCATGGCTGTTCCTGGCGTTAAAGTTGATCTGG------------------------GAGGCGCGTCACCCTATCCTCCTCCTTCCCTCTGTTAGGAATGAGATGGAACAGCTTTTGCAAGCGATTGCACAGTTAGGGCCGAACCGCTTCCGTCTTCCATTCCAAAGGATCTTAGTGAGCGCTGTGGCGGACAGTTTCCAAGCAGGTCGTTATCCTCAGCTGTCTAGTGCTGCGTATGGAGCTGCCAGAGCCTTGTTTACAAGCTTCACAGGCTTCCGAGGAGTTGCCTTCTCAGCAATCATTGAGAAGACAGCCTTCTTTCTGTCTCAGGCTCTC---------AATATGGTTGATCCGACGAAAGTTGACCCCATA---------------------------------------------------------------ACCGGTCTCTCCGGTGATCAGCTCCAATTGGCCACTGAGAGAGTCAACCAAGCCATAACAGCAGCCTCCTCTCAAGGA
>NC_076916_Kander_virus
---------------------------------------------------------------------------------------------------------------------------------------------------------------------------------------------------------------------------------------------------------------------------------------------------------------------------------------------------------------------------------------------------------------------------------------------------------------------------------------------------------------------------------------------------------------------ATGTTGGTCCAGCTGTGTCTCGCAAGTGGGCACCTTTTCACCGGGAACGCATCTCTGACCACATGGTTCAGTCGGCGGCTGAACGCGATGCAGTTGAACACAAGGATAACCCTGTCTCTTAACCCGGCTATCTTCAGGGTCATCGCAACCCCCGGTGGCTCACTCACAGTGGTAAGGGCCATGATCGTACAGGTGATGATGACAACCCTGGGTTCCAGACCTGTCGGTGTAGCCTTGGTTGAGGCA---------------------GTGAGAACAGCATCAACATATGCAGAGTGGGCCGGGATGGCCTGGGTCTTCCTCTCACTCTCCCTCGTGATG------------------------CGCACAGCCCACCCGATCCTGCTTGTACCATCCGTGCGCAGGGAGGCCCTAGCACTGTCAGCCGCAATTCAGGCCTTAGGTGCTGACCGGTACAGGTTGCCATTCGAGAGGATTCTAGGGGCCTCCCAAGCCTCAGGGCTCAATGCAGGGAACTACCCTACTCTCTCCAGTGCAGCATACGGGGTTGCCGTGGTGACTTTCAGCAACTTCGGACAGTACCACGGGACGGTCTACTCAGCGGTCGTTTACAGGGCTGCGCAGTTCCTGACCCGGGTGATA---------ACAGCCGTTGACACCGGGAGCCCGGATCCACTG---------------------------------------------------------------ACAGGCCTCCAAGGTCAGCAGATGGTGGATGCCACAGCGATGGTGACCACTGCAATGTCGGATGCAAGCCAAGGGCAA
>OQ186623_Loetschberg_virus
ATGAGC------------------------------ACCGATGATGATACC---------GTTACTGAACTTTTGTCAACCCCGAGGGGAGGGGCT---AGTGGAGTTGGTCCTGTTGGTGGT---------------------AATGGTACGAACCCTCCTCTGGTGTTTCATTTGGCTGGACCATACTCCCAACGAACAGGAAGAATCCTGAATGCTTGCTGGCTATGCTTACTCACTGACCCG---AACCCGCCTCCTATTGTGGTTCAAGTGTTGTCCCAAGTGACATTGAGCTGCTTTTTCAATGTCCCTGCTGATGCTATTGCTGCAACA---------CAGGCAATTCTTGGCGAAAATGTCATGCCAATGCCTGTGGAGATGACAAGATTCGGCGAGGTCACCATCCCGAAAGAC---------GCAGGGCTGGAGACCATGATGAACAGCTACCTGTCTCACTGGATCACTGTTGTGCAACCTAACCAAAATGACTGGGCCTGGGTTGCGTACAAGGATGGTCTTCAACTATGGCAGGTCATGCTCATCCACATTATTCTGTGCTCGGGCCACATGTTCACTGGGAACTCAAACCTAGTGGCATGGTACCAGAGAAGGAGAACTGCACTGCTGCTCAACACCGCAGTCACTATGCAACTCTCATCAGGAGTCTTGCAAGGGCTTTCATGCACAGGCGGCTCCCTTATTGGTCTGAGAGGGTTGGTGGTTGCCTGTGTTGTGTCTGCTCAAGGGACACCTGCGTCTGGTTCTCTACTGATAAGCGGA---------------------GTGCTCAATGCTGCTAGCTATGTCAGATGGGCTGGAATGGCCTGGGTGTACCTGGCTTTGAACTTGGTCTTG------------------------AGAACTCACAGCATTGTGCTGCTTTTACCCCATGTGAGGACAGAAGCTATGGCTTTCTTAACAGCAGTCAGGGCACTCGGCCCAGAGAGAACTAATCTTCAATTTGCACGAATGCTCTCATCACCTCTTGCTCACCAGTTCTCTGMAGGTTCATATCCTGCACTGTCTAGTGCTGCATACGGTGTTGCATCTGCCACATTCTCCAGCTTCTCTGGATTTTCTGGAAGAGTCTTCTGTGAGACCATATACAAGGTTGCACGGAGGTTGACCCTGATGGTC---------ACAGCTGTCGACCTGAACATCCCGGACTCCTTG---------------------------------------------------------------ACACAACTGAGTGGTCCAGCAATGGAGAGAGCAGTCTCACAGGTCAATGATGTCCTCAAGGAGAGCAGCGGGGGATCA
>CATLJU010000334_Borostomias_antarcticus
---------------------------------------------------------------------------------------------------------------------------------------------------------------------------------------------------------------------------------TTAACCATTCTTCAGGACAAC---AGGCCTCCTTCACAGGCAGTAACCTTCCTAGTTGAGATTACATGTTCCGCGTATTTCGACAAGCCGAAGGACATCTATGAGTCAGTA---------AAAGACATGATCACACCAGGAGCCGTACCAACACCAGTGATTCTTGAAAGGTCCGGGGTCTTCAGAATCCCCTCCTCC---------AGGACAGCTGAGGATAACTTTACTGATTATTTTAGAAAGGGCTGTACAGACCTAATGCCTCAAAAGAGCCTCATCAGAGAGATCACTCAGGAAGATGGTTTAGCACTTTGGCAGGTTGCTCTGATTCAACTCTGCCTTGTGTCTGGGCACTTGTTCACTGGTAACCAGGCATATTACACCTGGTTCTCGAGGCGAATGAAGGGGATGCCAATTGAGACAACTGTGACTCAACAACTCACACAAGAGTTCCTCGGTATGTTGGTCACCCCATGGGGCTCACTTGCCATAGTCAGGGCAATGATTGTCCAGGTCAAGATCTCCACAATTGATCCACCCTCAATAGGGATTCCACTCGTGGACGGG---------------------ATCAGAGCTGCATCAACTTATGTCGAGTGGTCTGGGATGGCCTGGGCCTACCTCGCACTAAGCATGGTGATG------------------------AGGACAGCTCACCCTATCCTGCTTGCTCAATCCGTGAGAAAAGAGGCCATGCAACTGTCACGATTCATAGCGGGCTTGGGCAGAAACATCTTCCGACTACCATTCGAGAGGATACTTGGCCTTACTCAGGTCAGAGGGCTCAATGCAGGGAATTATCCTACCCTCTCAAGTGCTGCCTATGGGGTAGCGGCAGCGACCTTTGAGAACTTCGGGTGCTTCCAGGGAACAATATACTCCCAGCGTATCTACAAGGCAGCCCAAGCGCTAAGACAGATCATA---------ACCGCATGTGATGCCTCTGTCCCAGACCCCCTC---------------------------------------------------------------ACAGGTCTCCAGGGCGACCAAATGAGGGACGCAACACAACTGGTAACCAAGGCCTTGAAGGAG---------------
>CATLJU010001338_Borostomias_antarcticus
---------------------------------------------------------------------------------------------------------------------------------------------------------------------------------------------------------------------------------CTGCGGATACTTCAAGACCCC---AAGCCACCTACACAGGCTGTGAGCTTCATCACCGAACTCGCCTGTTCAGCATACTTTGATTGTCCAGGTGACATCTTTGCATCCATA---------AAGGAAATAGTCACACCCGGAGCCATGATGACCCCAGTGGAGCTCAACAAAATTGGGACCTTTCGCATCCCCGGGAAT---------CCAGCTGCTGAGGAATCAATGAGTGCCTACTTTAGACAAGGCTGCATGGCAATCATCAATCAGAAGACACTGATGGCAGAGGTGACCTGCGAGGATGGGCTCTCCATGTGGCAGTTAGCCCTTATCGAGCTGTGCCTTGTCTCGGGACATTTGTTTACTGGTAATCCATCTTACTTCAGGTGGTTCACCAAGAGACTGGCAGGCATGAATCTCCCAACAAGAATCAGCCTGGGACTAACTGCAGAGTTCCTCTCCATGTTGGTCATCCCAGGTGGTTCTCTCGCGATAGTTAGAGCAATGATTATCCAAGTGATGATTGCGACCATCAACACCCCCTCCACTGGAATACCATTAGTCGGTGGG---------------------ATAAGGACCGCTTCAACCTATGTCGAGTGGTCCGGAATGGCCTGGACCTTCTTGGCCCTGACACTGGTCATG------------------------AAAAATGCACATCCGATACTTCTAGTCTCATCAGTGCGACGTGAGTCCATCCAACTTTCAAATCTCATCCGGGGCATCGGGTCAGATCTCTCTCGTCTTCCCTTTGAAAGGATCCTTGGACTCTCACAGATGGCCGGGTTGAATGCCGGGAATTATCCAACACTCTCTAGTGCTGCTTATGGGGTAGCCACAGCCACATTTGAGAACTTCAGTGGGTTCAAAGGAACAATCTACTCGCAGAGGGTCTACAAGGCTGCTCAAATCCTCACCCAGATTATC---------ATTGCGAACGATGGAAGTTTACCTGACCCATTG---------------------------------------------------------------ACTGGGCTCTCAGGGAACCAAATGAGGGAGACTGCGGCACACCTCACCAAGGCACTGCAGGATGCAACCGCCGCAACG
>JABUMV010022313_Paedocypris_sp
ATGGACCCC---------------------------------------------AAGGACCTACCTCATCTTGCCTCA---------------------CTTAGGCCT---TCGGCTGAGTTT---------------------GCCTATACAACAAGACAGAGGCTCATACTG------------TACACCGCTAAAGCAACCCCGTGGCTCCTGGCGTGCCTAATTTCAGTGCTTTTTGATCCGGATGCGAGCCGCCAGGAGGTGGCCTCCGCATTCTGCTCGATCTTCTTAACATACTTCCTGAATCGGCCCCTCACCGACTGCATCGAAGTACCCGCAATGGCTGAGCTCACTGGTCTGGGCTACGCCGTCGATGTCACGGACCTGACCCCGGGGGACCCAAAGCGAACTTTGAAGCTT------------ACCAAATCCCCCCTGATCAATAGGCACATGAGGAGTGGGGAGCTACTTGAAGTCACTGAACGCTCACTTGAGCGC---------------------------------------TTTGTCCTATATGTGGCCGCCATGCTTCCAAAGCTGATGATCTCCGCTGACACTGTGCAAATTAAGCTAGTCAAGGTCCAAAAGAACCTAAGAAGTCAATCACAGGAAATG---------------------TTCCCGGACCTCTGGATGAACAAGGCAGTTATAACCATTGTCCGAAATCATTTCAGAGATTGCTTCCCGGGAAAATATCTCTTGATAAAGCTGACGAGCACACGGGTCTCTGGGGGGATTGCATACGGGACACAGATACACACTCTTGTGGACCAGGCCAAGATGTCTGGGTTAGTTCTGGTCAAGCTGTTCAACGATCACCTCATCACACACGACGGGCCACATGGGAGCAAACAATGGCATCCAATCCTCTCGATGGAGACCCTGACCCCCGAGGCGGTTGCCCTAGTCAAGGCTATCAAAGCGCTCAGCGACCATGGTGACCTGGCTCCATATGCCAGAATCTTGGCATTATCAGGCGTTGAACAGATCGAGTACGGGAAGTTCCCTAAGCTAGCGGCGGTTATAATCGGGATAGGGAAGGCACATAATCCAACCCTTAACATGATGACCATGGCCTCGGCGTATACGAACCTAGCGAATCTAGCCTACACCTATGAGATCAAGCGATTGGCGTCCACCAAGCGAAACCCCGAGCGTCCACCGTTTTTG---CGTCCTCCGCAAGCGCCGAGCAGCTCCAGCAGATACATGACCTCC---------------------------------------------------------------------------------------------
