# Supplementary material for: Genomic transfers help to decipher the ancient evolution of filoviruses and interactions with vertebrate hosts
Source: PLoS Pathog. 2024 Sep 3;20(9):e1011864. doi: 10.1371/journal.ppat.1011864 (PMC11398700; doi:10.1371/journal.ppat.1011864)
Supplement: S5 Data — Additional accession numbers for Myotis sp. are MH43104.1-MH31036.1, ALWT01033109.1, and ANKR01158691.1.The data were used for the analysis in S7 Fig and related analyses. (TXT) [file ppat.1011864.s027.txt]

>Acomys_dimidiatus_OU015376
------------------------------------------------------------
------------ATGGCAACCGGGCCAGAAAGAAGTGGTCGGATCTCAGAGCAACTGATG
ACAGGCCAGCTCTCCATCGTTGCCTTTTTTAGCTCTGGGACTGAA---------------
---GGCTCTCTGACCAGTCCTGCAATCAAAACCTTTAGGAGTGCCGAA---------GGT
CAT------------------------AGTGCTGCCTCACCCGCTGAAAATACAGTT---
------GCAGGTGAATTACAAGATACCCGAAAACAAATTCATGAGATTACAAGGAATGTG
AGTAAGGTACTT------------GCCCAACAAGAGGAACTGACCGAAACACTCAACAGC
AGTCTCAAAGATCTGAAA---------------------GCAATAGCAGCCACGGCTGAG
ATGGTGGAGGGGATCAGAAACTGTCACGCTGAGTTGCTTGCTAAGTATGATTCATTAGTA
ACGACCACGGGCAGGTTGACGGCTACAGCGGCAGCAAGCGAGGCC---------------
---------------------------------------TCCTTGGAAGAGCAAGGAAGT
GCACCCACTGTCCCCTCTTTGTATAAGGTTGCCGTCCTTGAACAACTGTACTGTGACAAA
GACTCCAGA---------GATCCA---------GATGTCAAGTCCGCCTTACATGCCCTG
GATGAGGCTTACACCTTAAGAGAGGAGACATTTGCCAAGCCTCAGATGTCAGCCAGAGAT
TTTGCCAACCTGTTATATGGTCACCTCCCGGGCAACGACACACCCTTTCACCAATTGGCC
CAGGTTATCGTCAAGATAGCCAAACGGTCAGAGGCTATCGACATCTGCGATGCAGAATTC
CAGGCAAGTTTGGCCCACGGTGCCTCCCCTCAAGAAGCCCTGGTACAAATGATTCAACAA
ATCCCCTGCTTGAAGGAGGCCAGTCCCCCAGAAGTTGAGATCAAGAGCCAAACGGAAATC
CCACAAGCCTGCCAGAAGAGCCTGCGTGCACTTCCGCCTCATCTGCGG---CTTGGGCAA
GGCTGGATCTGTGTTTATTGTCTCCCGGATGGCAAGAAATTGGGTCTGAAGGTT
>Acomys_percivali_OU015744
------------------------------------------------------------
------------ATGGCAACAGGGCCAGAAAGAAGTGGTCGGATCTCAGAGCAAATGATG
ACAGGCCAGCTCTCCATTGATGACTTTTTTAGCTCTGGGACTGAA---------------
---GGCTCTCTGACCAGTCCTGCAATCAAAACCTTTAGGAGTGCCGAA---------GGT
CAT------------------------AGGGCTGCCTCACCCTCTGAAAATACAGTT---
------GCAGGTGAATTACAAGATATCCGAAAACAAATTCATGAGATTACACGGAATGTG
AGTAAGGTACTT------------GCTCAACAAGAGGAACTGACCGAAACGCTCAACAGC
AGTCTCAAAGATCTGAAA---------------------GCAATAGCAGCCACGGCTGAG
ATGGTGGAGGGGATCAGAAACTGTCACACTGAGTTGCTTGCTAAGTATGATTCATTAGTA
ACAAGCACGGGCAGGTTGACTGCTACAGCGACAGCAAGCGAGGCC---------------
---------------------------------------TCCTTGGAAGAGCAAGGAAGT
GCACCCACTGTCCCCTCTTTGTATAAGGTTGCAGTCCTTGAACAACTGTACTGTGACAAA
GACTCCAGA---------GATCCA---------GATATTAAGTCCGCCTTACATGCCCTG
GATGAGGCTTGCACCTTAAGAGAGGAGACGTTTGCCAAGCCTCAGATGTCAGGCAGAGAT
TTTGCCAAACTGTTGTATGGTCACCTCCCGGGCAACGACACACCATTTCACCAATTGGCC
CAGGTTATCGCCAAGATAGCCAAACGGTCAGAGGCTATCGACATCTGCGATGCTGAATTC
CAGGCAAGTTTGGCCCACGGTGCCTCCCCTCAAGAAGCCCTGGTACAATTGATTCAACAA
ATCCCCTGCTTGAAGGAGGCCAGTCCCCCAGAAGTTGAGATCAAGAGCCAAACGGAAATC
CCACAAGCCTGCCAGAAGAGCCTGCGTGCACTTCCGCCCCATCTGCGG---CTTGGGCAA
GGCTGGATCTGTGTTTATTGTCTCCCGGATGGCAAGAAATTGGGTCTGAAGGTT
>Acomys_kempi_OU015357
------------------------------------------------------------
------------ATGGCAACCGGGCCAGAAAGAAGTGGTCGGATCTCAGAGCAACTGATG
ACAGGCCAGCTCTCCATCGTTGCCTTTTTTAGCTCTGGGACTGAA---------------
---GGCTCTCTGACCAGTCCTGCAATCAAAACCTTTAGGAGTGCCGAA---------GGT
CAT------------------------AGTGCTGCCTCACCCGCTGAAAATACAGTT---
------GCAGGTGAATTACAAGATACCCGAAAACAAATTCATGAAATTACAAGGAATGTG
AGTAAGGTACTT------------GCTCAACAAGAGGAACTGACCGAAACGCTCAACAGC
AGTCTCAAAGATCTGAAA---------------------GCAATAGCAGCCACGGCTGAG
ATGGTGGAGGGGATCAGAAACTGTCACGCTGAGTTGCTTGCTAAGTATGATTCATTAGTA
ATGACCACGGGCAGGTTGACGGCTACAGCGGCAGCAAGCGAGGCC---------------
---------------------------------------TCCTTGGAAGAGCAAGGAAGT
GCACCCACTGTCCCCTCTTTGTATAAGGTTGCCGTCCTTGAACAACTGTACTGTGACAAA
GACTCCAGA---------GATCCA---------GATGTCAAGACCACCTTACATGCCCTG
GATAAGGCTTACACCTTAAGAGAGGAGACATTTGCCAAGCCTCAGATGTCAGCCAGAGAT
TTTGCCAAACTGTTATATGGTCACCTCCCGGGCAACGACACACCATTTCACCAATTGGCC
CAGGTTATCGCCAAGATAGCCAAACGGTCAGAGGCTATCGACATCTGCGATGCAGAATTC
CAGGCAAGTTTGGCCCACGGTGCCTCCCCTCAAGAAGCCCTGGTACAAATGATTCAACAA
ATCCCCTGCTTGAAGGAGGCCAGTCCCCCAGAAGTTGAGATCAAGAGCCAAACGGAAATC
CCACAAGCCTGCCAGAAGAGCCTGTGTGCACTTCCGCCCCATTTGCGG---CTTGGGCAA
GGCTGGATCTGTGTTTATTGTCTCCCGGATGGCAAGAAAGTGGGTCTGAAGGTT
>Lloviu_cuevavirus_NC_016144
ATG---------------------------------------------------------
------------------------------------GACAAAGTGACGGATGCCATCATG
ACTGGGCGATTATCACTCGACACAATCCCTGGCTTTCAATGCTCTGCGCCG---------
------------ACCTCCAGGAGCAGGCCCACCGGGCGAAAGTGTCCACCGTGGGAAGGA
CCACTCATTGAGCCCAAGACTTCCGCCAACAAATCAACACAAACTGAGAACATCTAC---
------------CAAAGCGACCAGGTCCTACGCGAAATCAAACAACTGAGCTCAATTCTA
GCCCACCAAATC------------ACAACCATGGAGAGGCTAGAGGGTTCACTTCAAAGC
ATACACCAACAGCTTCAG---------------------GTGGTCGGGGGCATGGCACAT
AACCTAACATCCTTGACAACCCTGTGCACAGAAATGGTTGCCAAATATGACTTCCTTGTC
ATGACCACCGGACGAGCAACTGCAACAGCGGCGGCAACAGAGGCT---------------
---------------------------------------TACTGGAAAGAACATGGGAAA
GCCCCACCTGGCCCAGCCTTGTTCGAAGCAGATGCACTTAAGGCACGAATCCAAGAAAAT
CCCAAAAGT---------GTCCCG------ACTGATGTTAGAGAGGCCTTTGACCGTCTA
GAGAAGACTGAGGAGGTAACAGAGAGGACGTTCGGAAAGCCAACCATCTCAGCTAAGCTC
CTCAAGGAACTTCTCTATGATCATCTTCCTGGATATGGGACTGCCTTCCATCAGCTTGCC
CAAGTCGTATGCAAGGTCGGGAAAGACAATGATCTCCTGGATATCATACATGCTGAGTTC
CAGGCCAGCCTAGCAGAGGGTGACTCTCCGCAATGTGCCCTGATTCAGATCACGAAGCGA
ATCCCCATCTTCGGGGAGACACCACCTCCCGTCATCTACATAAAAACAAAACAAGAAATA
CCCAAAGCATGCCAAAAAAGCCTCCGCCCTCTTCCCCCCAATCCTAAA---ATTGAACGG
GGCTGGGTATGCCATTATGTAACAGCAGATGGAAAGGAAATGGGCCTCAAGATA
>Mengla_dianlovirus_NC_055510
ATGTGG------------------------------------------------------
---------------------GACCCTAATTACATGAAAGGTGTTACGACTGATTTAATG
ACTGGTAAAATCCCGGTTGATGCAGTTTTCAATCAGAATCCTCTA---------------
---GGATCACTATACAAAAGAAGAAAGCCAAGGACAAACCAAGCA---------------
---ATTCAGGTTGGCCCAGAGATGAAGGAAAAATCAACAAATACTGATCAGCTTGTT---
---------GGCCAAGAATACAGACTGACTGAAGAAATAAGAGATCTTTTTACTAATATG
GAGCAAAAAATGAACTCCTTGATCATCCAAAGTATGGAGAATTCAGAAAGAATCAATGCT
CTTGAACAGCAGCTGAAGGAT------------CTTGTGCCTGTAATCAAAATGGGAAAA
AACATAGAATATCTTACAAAGCAGGTGTCCGAACTACTTGCAAAATATGAGCATCTTGTT
ATCTCAACAGGGCGTACAACTGCACCGGCTGCTGCATTTGATGCT---------------
---------------------------------------TACTTGAAGGAAAATGGAAGA
CCTCCATCAAATCCGGCTATATTTAAGGATCTTGGTGTTGCATGTTCTATGACCAAACCT
TCAACTAAT---------GAGAGT------ACTGAAATCTCAGATGCTGGCAAAAAAGTG
TCTCGAGTTTTGGAACTAAATGAAGAAACATTTGCAAAGCCTCAGATGAATGCAAAGGAT
CTTGCTCTCCTAATATTCTCACACTTACCAGGAAATAATACTCCATTCCATATTTTGGCT
CAAGTAATTGCAAAAATTGCAGCAAAAGATGGAGAAACTGGTGCCCTACTAGACACATTC
CATCAGTATCTAAGTGAAGGGGATAATGCTCAGGCTGCTCTGACTAGGATAGTGAGACAA
GTAGGAATATTCACTGGTAGACAGCCTCCAACTCTTAAAATCAAGAGTCTTACATTGGTC
CCGAGACCTTGTCAAAAAAGCCTACGAGCTGTTCCTCCAAAACCTCAA---CTGGATAAG
GGTTGGGTTTGTATCTATGAATCAGAGGATGGTGACCGGAAAGCATTAAAAATC
>Bombali_ebolavirus_NC_039345
ATGAATAGCCAACGAATAAAAGTCATCAATGCA---------------TCATCAACACAG
CCAAAAATTCAACCGAAACATGGGCCCGATCTATCCGGATGGATTTCAGAGCAACTCATG
ACCGGGAAGATTCCAGTAAATGATATTTTTTATGACACTGATAGCATATCAAGTTACACC
GGGATTCCTCCTCTAGCTGTGAAAACCCAAAAACCTAAAAGGGTC---------------
---------------------------GACAATGACACTCAAACTGACCCCGTTTGT---
------CAACACAGCTTTGATGAGGTTGTGCAGACATTAACCTCCTTGACAACTGTGGTG
CAGCAGCAAGCC------------CTTGCAACGGAGTCTTTGGAACAACGGATTTCTAGC
TTGGAAAGCAACTTTAAA---------------------CCAGTCCTTGATATGGCGAAA
ACCATAGCCTCTCTCCAACGCGCATGTTCAGAGATGGTGGCAAAGTACGATTTATTAGTA
ATGACCACTGGACGTGCAACAGCGACTGCTGCCGCCACCGAGGCT---------------
---------------------------------------TATTGGAAAGAGCATGGTCAG
CCTCCACCTGGGCCCTCTCTTTATGAAGAGGATGCGATTAGGCATAAAATTGAAACCATG
CAAGATGTA---------GTTCCT------CAAGCAGTTCAAGAGGCCTTCAAAAATTTG
GAGAGCACAACATCCTTGACTGAGGAAAACTTTGGGAAGCCATATATTTCAGCAAAGGAT
TTACGAGATATCATGTATGACAATCTCCCAGGTTTTGGGACAGCCTTTCATCAGCTAGTG
CAGGTAATATGTAAGATTGGGAAAGACAATGGATTGCTGGATACCATCCACGCTGAATTT
CAGGCAAGCTTGGCTGATGGAGACTCTCCACAATGTGCTCTCATCCAAATCACTAAACGG
GTACCAGCCTTTCAGGAGATCCCGCCTCCCACCATCCACATCAGGTCAAGGGGAGACATC
CCTCGAGCTTGTCAAAAGAGCCTCCGCCCAGTTCCCCCTTCACCCAAG---ATTGACCGG
GGCTGGGTATGCATCTTTCAACTACAGGATGGAAAAACCTTGGGCCTCAAAATC
>Bundibugyo_ebolavirus_NC_014373
ATGACCTCTAACAGAGCAAGGGTGACTTACAAC---------------CCACCACCAACA
ACCACAGGCACACGATCGTGTGGGCCGGAACTTTCCGGGTGGATCTCTGAGCAATTGATG
ACAGGCAAGATTCCGATTACCGATATCTTCAATGAAATTGAAACCTTACCTAGTATAAGT
CCCTCGATCCACTCCAAAATCAAAACCCCAAGTGTTCAAACACGC---------------
---------------------------AGTGTCCAGACCCAAACTGACCCAAATTGT---
------AATCATGATTTTGCAGAGGTTGTGAAAATGCTAACATCTCTAACCCTTGTCGTA
CAAAAACAAACC------------CTTGCAACTGAATCACTTGAGCAACGCATTACTGAC
CTGGAAGGTAGCCTGAAA---------------------CCAGTGTCTGAGATCACCAAG
ATTGTTTCTGCACTAAATAGATCCTGTGCAGAGATGGTGGCCAAATATGATCTTCTAGTA
ATGACGACTGGTCGTGCAACTGCCACTGCTGCAGCTACTGAAGCA---------------
---------------------------------------TACTGGGCAGAACATGGACGT
CCTCCACCGGGGCCCTCATTGTACGAGGAGGATGCAATCAGGACTAAAATTGGAAAACAA
GGGGATATG---------GTACCC------AAGGAAGTGCAAGAGGCCTTCCGTAATCTG
GATAGTACTGCCCTTCTAACGGAAGAGAATTTTGGGAAACCAGACATATCCGCAAAAGAC
TTGCGCAATATCATGTATGATCACCTCCCAGGTTTTGGCACAGCATTTCATCAACTAGTG
CAAGTTATCTGCAAGTTAGGGAAGGACAATTCCTCACTTGATGTAATTCATGCAGAATTT
CAGGCCAGCCTTGCTGAAGGAGACTCTCCTCAGTGTGCCCTGATTCAGATAACCAAACGG
ATTCCTATTTTCCAAGATGCAGCACCACCCGTAATCCATATTCGGTCACGCGGTGATATA
CCAAAGGCGTGTCAAAAGAGCCTCCGCCCTGTTCCACCATCACCAAAG---ATTGATAGG
GGTTGGGTATGCATATTCCAGCTACAAGACGGAAAAACACTCGGACTCAAAATC
>Reston_ebolavirus_NC_004161
ATGTAC---------------------------------------------------AAT
AATAAATTGAAGGTATGTTCAGGCCCAGAAACGACTGGATGGATTTCTGAGCAACTTATG
ACAGGTAAGATTCCAGTAACTGATATATTCATTGATATTGATAACAAGCCAGATCAAATG
GAAGTCCGACTCAAACCATCATCAAGGAGCTCAACAAGAACTTGT---------------
---------------------------ACAAGTAGCAGTCAGACGGAGGTCAACTAT---
------GTACCTCTCCTTAAAAAGGTTGAGGATACATTAACTATGCTAGTGAATGCCACC
AGTCGTCAGAAT------------GCTGCAATCGAGGCCCTTGAAAACCGCCTCAGCACA
CTTGAGAGTAGCTTAAAG---------------------CCAATCCAAGACATGGGTAAA
GTGATTTCATCATTGAATCGCAGTTGTGCCGAAATGGTTGCAAAATATGATCTTCTAGTT
ATGACAACTGGACGGGCTACTTCAACTGCAGCTGCAGTAGATGCG---------------
---------------------------------------TATTGGAAAGAGCACAAACAG
CCACCACCAGGGCCAGCGTTGTATGAAGAGAATGCGCTTAAAGGAAAAATCGATGATCCA
AACAGCTAT---------GTACCA------GATGCTGTGCAAGAGGCTTACAAGAACCTT
GACAGTACATCGACCCTGACCGAGGAAAATTTTGGGAAACCTTATATATCTGCTAAAGAC
CTGAAGGAGATCATGTATGATCATCTACCTGGTTTTGGGACTGCCTTTCACCAACTTGTT
CAAGTGATTTGTAAAATAGGAAAGGATAACAACCTTTTGGACACAATCCATGCTGAGTTC
CAGGCAAGTCTAGCAGATGGTGACTCTCCCCAATGTGCACTCATACAGATAACCAAAAGG
GTCCCAATCTTTCAGGATGTGCCGCCCCCGATAATCCATATTAGATCCCGTGGTGACATC
CCACGAGCATGCCAAAAGAGTCTCCGACCAGCACCACCATCACCCAAA---ATTGATCGT
GGTTGGGTTTGTTTGTTTAAGATGCAAGATGGTAAAACGCTTGGACTTAAGATC
>Sudan_ebolavirus_NC_006432
ATGCAG---------------------------------------------------CAG
GATAGGACTTATAGACATCATGGACCCGAAGTGTCTGGCTGGTTTTCTGAGCAATTAATG
ACCGGCAAAATACCGCTAACAGAGGTGTTTGTTGATGTTGAAAACAAACCAAGTCCTGCC
CCGATAACCATTATTAGTAAGAATCCCAAGACAACACGTAAAAGT---------------
---------------------------GATAAGCAAGTCCAAACAGATGATGCCAGT---
------AGCTTATTGACAGAAGAAGTCAAGGCTGCCATAAATTCGGTGATATCAGCTGTG
CGTCGGCAAACC------------AATGCTATTGAATCACTAGAAGGTCGAGTAACAACT
CTTGAGGCCAGCTTAAAA---------------------CCCGTTCAAGACATGGCAAAG
ACCATATCATCCCTGAATCGCAGCTGTGCCGAAATGGTTGCAAAATACGACCTACTGGTG
ATGACCACTGGGCGAGCAACTGCCACTGCTGCAGCAACAGAAGCA---------------
---------------------------------------TATTGGAATGAACATGGACAA
GCACCTCCAGGCCCATCATTGTACGAGGATGATGCTATTAAGGCTAAATTGAAAGATCCG
AACGGGAAG---------GTTCCA------GAAAGTGTCAAACAGGCCTACATAAATCTA
GATAGCACAAGTGCCCTCAATGAGGAAAATTTCGGGCGACCTTACATTTCAGCAAAAGAT
CTCAAGGAAATCATCTATGACCATCTCCCAGGATTTGGGACAGCTTTTCATCAGTTGGTG
CAGGTTATCTGCAAAATTGGTAAGGATAATAATATCCTAGACATAATTCATGCAGAATTC
CAAGCAAGCTTGGCTGAGGGAGACTCCCCCCAGTGTGCATTAATCCAGATAACAAAACGG
ATCCCTGCTTTCCAAGATGCCTCTCCTCCAATTGTGCATATCAAGTCTCGAGGAGATATA
CCCAAAGCCTGTCAGAAAAGCCTCCGGCCGGTCCCACCGTCACCAAAG---ATCGATAGA
GGTTGGGTCTGTATTTTTCAATTCCAAGACGGGAAGGCCCTTGGGCTAAAAATA
>Tai_Forest_NC_014372
ATGATTTCCACTAGGGCTGCAGCAATCAATGAT---------------CCTTCATTACCA
ATCAGAAACCAGTGTACACGTGGCCCTGAACTATCAGGATGGATCTCCGAACAATTAATG
ACAGGCAAAATTCCGGTACATGAAATCTTCAACGACACTGAGCCCCACATAAGCTCAGGG
TCCGACTGCCTTCCCAGACCCAAAAACACGGCCCCCCGGACTCGC---------------
---------------------------AACACCCAGACACAGACCGATCCGGTTTGC---
------AATCACAATTTTGAAGACGTTACACAAGCACTAACATCATTAACCAATGTCATA
CAAAAACAGGCT------------CTTAACTTAGAGTCTCTCGAACAACGCATCATAGAT
CTAGAGAATGGCTTAAAG---------------------CCAATGTATGACATGGCTAAA
GTCATTTCTGCATTGAATAGATCTTGTGCTGAGATGGTAGCAAAATATGATCTCCTGGTG
ATGACAACTGGCCGCGCAACCGCCACCGCCGCTGCAACTGAGGCT---------------
---------------------------------------TATTGGGAGGAACATGGACAA
CCACCACCTGGACCATCACTTTATGAAGAGAGTGCGATTAGAGGCAAGATTAACAAGCAA
GAGGATAAA---------GTACCT------AAGGAAGTTCAAGAAGCTTTTCGTAATCTG
GACAGTACCAGCTCACTAACAGAAGAGAACTTTGGCAAGCCAGATATATCTGCAAAGGAC
CTACGAGACATCATGTATGACCACCTACCAGGCTTCGGTACGGCTTTTCACCAACTGGTC
CAGGTAATTTGCAAGCTAGGAAAAGACAATTCTGCATTGGACATTATTCATGCTGAGTTC
CAAGCCAGCCTTGCTGAAGGTGATTCTCCCCAATGTGCCCTGATCCAAATAACAAAACGG
ATCCCCATCTTCCAGGATGCCACTCCGCCCACAATTCACATCCGCTCTCGTGGTGACATC
CCACGTGCCTGCCAAAAAAGTCTCCGTCCAGTTCCTCCATCACCAAAA---ATAGACAGA
GGTTGGGTTTGCATTTTCCAATTGCAGGACGGGAAGACACTTGGGCTCAAGATA
>Zaire_ebolavirus_NC_002549
ATGACA---ACTAGAACAAAGGGCAGGGGCCAT---------------ACTGCGGCCACG
ACTCAAAACGACAGAATGCCAGGCCCTGAGCTTTCGGGCTGGATCTCTGAGCAGCTAATG
ACCGGAAGAATTCCTGTAAGCGACATCTTCTGTGATATTGAGAACAATCCAGGATTATGC
TACGCATCCCAAATGCAACAAACGAAGCCAAACCCGAAGACGCGC---------------
---------------------------AACAGTCAAACCCAAACGGACCCAATTTGC---
------AATCATAGTTTTGAGGAGGTAGTACAAACATTGGCTTCATTGGCTACTGTTGTG
CAACAACAAACC------------ATCGCATCAGAATCATTAGAACAACGCATTACGAGT
CTTGAGAATGGTCTAAAG---------------------CCAGTTTATGATATGGCAAAA
ACAATCTCCTCATTGAACAGGGTTTGTGCTGAGATGGTTGCAAAATATGATCTTCTGGTG
ATGACAACCGGTCGGGCAACAGCAACCGCTGCGGCAACTGAGGCT---------------
---------------------------------------TATTGGGCCGAACATGGTCAA
CCACCACCTGGACCATCACTTTATGAAGAAAGTGCGATTCGGGGTAAGATTGAATCTAGA
GATGAGACC---------GTCCCT------CAAAGTGTTAGGGAGGCATTCAACAATCTA
AACAGTACCACTTCACTAACTGAGGAAAATTTTGGGAAACCTGACATTTCGGCAAAGGAT
TTGAGAAACATTATGTATGATCACTTGCCTGGTTTTGGAACTGCTTTCCACCAATTAGTA
CAAGTGATTTGTAAATTGGGAAAAGATAGCAACTCATTGGACATCATTCATGCTGAGTTC
CAGGCCAGCCTGGCTGAAGGAGACTCTCCTCAATGTGCCCTAATTCAAATTACAAAAAGA
GTTCCAATCTTCCAAGATGCTGCTCCACCTGTCATCCACATCCGCTCTCGAGGTGACATT
CCCCGAGCTTGCCAGAAAAGCTTGCGTCCAGTCCCACCATCGCCCAAG---ATTGATCGA
GGTTGGGTATGTGTTTTTCAGCTTCAAGATGGTAAAACACTTGGACTCAAAATT
>Marburg_marburgvirus_KC545388
ATGTGG------------------------------------------------------
---------------------GACTCATCATACATGCAACAAGTCAGCGAGGGGTTGATG
ACTGGAAAAGTTCCCATAGATCAAGTGTTTGGTGCCAATCCCTTA---------------
---GAGAAGTTATACAAGAGAAGGAAACCAAAAGGCACAGTTGGA---------------
---CTACAATGTAGTCCTTGTCTAATGTCAAAGGCGACAAGCACTGATGATATTGTT---
---------TGGGACCAACTGATCGTGAAGAAAACACTAGCTGATCTACTTATACCGATA
AATAGGCAAATATCGGACATTCAAAGCACTCTAAACGAAGTAACAACAAGAGTCCATGAA
ATTGAGCGGCAATTACATGAG------------ATAACCCCAGTGTTAAAAATGGGAAGG
ACATTGGAAGCAATTTCCAAGGGGATGTCAGAAATGTTAGCCAAATATGACCACCTCGTA
ATTTCAACCGGAAGAACCACTGCACCAGCTGCTGCCTTTGATGCT---------------
---------------------------------------TACTTAAATGAGCATGGTGTC
CCTCCCCCCCAACCCGCAATTTTCAAAGATCTTGGGGTTGCTCAACAAGCTTGCAGCAAG
GGGACCATG---------GTTAAA------AATGAAACAACAGATGCAGCCGACAAGATG
TCGAAAGTTCTTGAACTCAGTGAGGAGACGTTCTCCAAGCCAAACCTTTCAGCTAAGGAT
TTAGCCCTTTTGTTGTTTACCCATCTACCCGGCAACAACACTCCATTCCATATCCTAGCT
CAAGTCCTTTCAAAAATTGCTTACAAGTCAGGAAAATCCGGAGCATTTTTGGATGCATTT
CACCAGATTCTAAGTGAAGGAGAGAATGCTCAGGCAGCATTAACTCGACTAAGCAGAACA
TTTGATGCCTTCCTCGGAGTAGTTCCTCCAGTGATAAGAGTCAAAAACTTCCAAACAGTC
CCTCGCCCATGTCAAAAGAGTCTTCGGGCTGTCCCTCCCAACCCAACA---ATTGACAAA
GGATGGGTCTGTGTTTATTCATCTGAGCAGGGTGAGACACGGGCCCTGAAAATC
>Tapajos_virus_NC_076535
ATGGCCCTTAGCCTTACCTTGGACGACAGAGATATCGACCCAGTCTCTAACCACATATCT
GCCACATCTCTATGGGATGATGCATCACAGTTCACATCTTCGTTGGCTGAACAGGTGCTC
ACAGGAAATTTAAGTTTCGATCAAATAGTGGAAGCCTCCACAAAA---------------
---ACCCAGCAACCCCCTCCGACCACCCCCAACTCAACAACCCAC------------ACC
CACTCCGATGGCTCACCAACGCCGCGCTCTCAAAACAGCAATATGAAAGAT---------
------------------------------------------GACATTAACAATATTACC
AATCAGAATATA------------GACTCATATCATATTGCACAGGGTGAGATAAGCTCC
ATTAAAGCCGAGCTGCAT---------------------GGACTGCGATCTGATCTTAAA
ATCCTCCCAGAGATTCAGAATCTCTTGTCTACACTTATTGCAGACTTTAGGACTTTGTTT
GTGATGACTGGCCCTGCGACCTCCACCATTGCGGCCGCACAAGCT---------------
---------------------------------------TATCGCGAAAAACATGGAACT
TTACCTTCAGGTCCGATTGTTGGAACGCTAACCGATCTACAATTGACCGTTGATGAAACA
CTCAAAGGTGAGTTTCATGCACCTGGCTATAAAGATACGAAGAACACACTTGTCAAAACA
GCAGCCGCTTTGAACACAGAGCCATCTCACTTTTCATCCGAACCGTCTACTGCCAAAGAA
CTTGAAGCTATATTTCAAGCACACCTTCCAGGATACCAGACACCTTTCCACATGTTAGCA
CAATCTTTAGCCAAAGTATGTTTTGTGCGAGATATGGTGGGGACAACCTTGAAAATGTTC
CACTATCAAATGGCTGCAGGCGAGTCAGCACACGCAGCTTTAATCTATCTGGCAAGAGAC
AAAGAATTCTTTCGTGAGGACACTGTTCCTAGAAAAAGAATCACCGATCAGGAGGAGATC
CCAAAAGCTTGTCGCAAGTCAATACACAGGGTGCCTGGCGGAACCGGCACCTTTGGGCAA
GGATGGGCCTTGATTTACGATGCACCCGGTGGT---GTGCTGGGAATCAAGATA
>Myotis_yumanensis_JAPQVU010000005
------------------------------------------------------------
------------------------------------------------------------
---------ATGTCCCTGGAGCAGTGCATC------------------------------
------------------------------------------------------------
---------------------------GAACAGATAAGTAAGCTCACCGATCGCTGT---
------------------GATAGAATCAAAGAAGCCATGACATCTCTTGTAAGCTGCATG
GAAAAGCAGTTT------------GTTGTAATGGATCATCTCCTAGCTGCCCTGAAGGAG
ATAAAAGCA---------GATCAAGTCGATTTTAGTCAGAGTCTTCTGTCTACGTCTTCT
AAGGTTAATCAACTAGTAGAGAATTCGTCTGAGCTTTTAGCCAAGCTTAGTTATTTGCCT
GTAATGTCAGGACCTGCAACATCCACTCTCGAGGCAGCTGGAGCA---------------
---------------------------------------AACACGCAGGAGCATAGAAGG
CCTCCCCCAGGGCCCATCCTAGCAACCCTGGAGCGACACGGAGCAAGACTGACAGATACT
CTCACTTCTGAT------ATTCCAGGGTACGTGAAGGCTGCTGAGGCCGAGAAGAAAATG
CATACTGCACAGACTGTCACTGGGGAGAGTGTCTCTCGGCTGCCTCTAGTTCCCACCGAA
TTCGTACGAGTCCTCACAAGTTATCTGCCAGGACCGCGCACTGCATTTCATGAATTAGTA
TCGGCAATCGCTTTGGTGAGCCGAGACTCTCATGATCTACAGGTAGCCATGGACCATTTC
AATCGAGAGCTAACGGATGGTTTCTCAGCTCATGCTGCCATAATATCCATCACTCGGAGA
TGTGAGTATTTTCGGAACTGCGAAGCTCCGACAATGCAGGTAACTTCGAAGAGCCAGATT
CCAGAAGCATATCATGGCAGACTTAGCGATGTACCGGAGGGTCCCAAAACCCTAGGACAA
GGATGGATATATATATATCTAACTCCTGAAGGA---AGCCTCGGGTTAAAGATT
>Myotis_lucifugus
------------------------------------------------------------
------------------------------------------------------------
---------ATGTCCCTGGAGCAGTGCATC------------------------------
------------------------------------------------------------
---------------------------GAACAGATAAGTAAGCTCACCGATCGCTGT---
------------------GATAGAATCAAAGAAGGCATGACATCTCTTGTAAGCTGCATG
GAAAAGCAGTTT------------GTTATAATGGATCATCTCGTAGCTGCCCAGATGGAG
ATAAAAGCA---------GATCAAGTCGATTTTAGTCAGAGTCTTCTGTCTACGTCTTCT
AAGGTTAATCAACTAGTAGAGAATTTGTCTGAGCTTTTAGCCAAGCTTAGTTATTTGCCT
GTAATGTCAGGACCTGCAACATCCACTCTCGAGGCAGCTGGAGCA---------------
---------------------------------------AACACGCAGGAGCATAGAAGG
CCTCCCCCAGGGCCCATCCTAGCAACCCTGGAACGACACGGAGCAAGACCCACAGATACT
CTCACTTCTGAT------ATTCCAGGGTCCGTGAAGGCTGCTGAGGCCGAGAAGAAAATG
CATACTGCACAGACTGTCCCTGGGGAGAGTGTCTCTCGGCTGCCTCTAGTTCCCACCGAA
TTCGTACGAGTCCTCACAAGTTATCTGACAGGACCGCGCACTGCATTTCATGAATTAGTA
TCGGCAATCGCTTTGGTGAGCCGAGACTCTCATGATCTACAGGTAGCCATGGACCATTTC
AATCGAGAGCTAATGGATGGTTTCTCAGCTCATGCTGCCATAATATCCATCACTCAGAGA
TGTGAGTATTTTCGGAACTGCGAAGCTCCGACAACGCAGGTAACTTCGAAGAGCCAGATT
CCACAAGCATGTCATGGCAGACTTAGGGATGTACCGGAGGGTCCCAAAACCCTAGGACGA
GGATGGGTATATATATATCTAACTCCTGAAGGA---AGCCTCGGGTTAAAGATT
>Myotis_brandtii
------------------------------------------------------------
------------------------------------------------------------
---------ATGTCCCTGGAGCAGTGCATC------------------------------
------------------------------------------------------------
---------------------------GAACAGATAAGTAAGCTCACCGATCGCTGT---
------------------GATAGAATCAAAGAAGCCATGACATCTCTTGTAAGCTGCATG
GAAAAGCAGTTT------------GTTATAATGGATCATCTCGTAGCTGCCCAGATGGAG
ATAAAAGCA---------GATCAAGTCGATTTTAGTCAGAGTCTTCTGTCTACGTCTTCT
AAGGTTAATCAACTAGTAGAGGATTTGTCTGAGCTTTTAGCCAAGCTTAGTTATTTGCCT
GTAATGTCAGGACCTGCAACATCCACTCTCGAGGCAGCTGGAGCA---------------
---------------------------------------AACACGCAGGAGCATAGAAGG
CCTCCCCCAGGGCCCATCCTAGCAACCCTGGAGCGACACGGAGCAAGACCGACAGATACT
CTCACTTCTGAT------ATTCCGGGGTATGTGGAGGCTGCTGAGGCCGAGAAGAAAATG
CATACTGCACAGACTGTCACTGGGGAGAGTGTCTCCCGGCTGCCTCTAGTTCCCACCGAA
TTCGTACGAGTCCTCACAAGTCATCTGACAGGACCCCGCACCGCATTTCATGAATTAGTA
TCAGCAATCGCTTTGGTGAGCCGAGACTCTCATGATCTACAGGTAGCCATGGACCAGTTC
AATCGAGAGCTAAAGGATGGTTCCTCAGCTCATGCTGCCATAATATCCATCACTTGGAGG
TGTGAGTATTTTCGGAACTGCGAAGCTCCGACAACGCAGGTAACTTCGAAGAGCCAGATT
CCACAAGCATGTCATGGCAGACTTAGGGATGTACCGGAGGGTCCCAAACCCCTAGGACGA
GGATGGGTATATATATATCTAACTCCTGAAGGA---AGCCTCGGGTTAAAGATT
>Myotis_septentrionalis
------------------------------------------------------------
------------------------------------------------------------
---------ATGTCCCTGGAGCAGTGCATC------------------------------
------------------------------------------------------------
---------------------------GAACAGATAAGTAAGCTCACCGATCTCTGT---
------------------GATAGAATCAAAGAAGCCATGACATCTCTTGTAAGCTGCATG
GAAAAGCAGTTT------------GTTATACTGGATCATCTCGTAGCTGCCCAGATGGAG
ATAAAAGCA---------GATCAAGTCGATTTTAGTCAGAGTCTTCTGTCTACGTCTTCT
AAGGTTAATCAACTAGTAGAGGATTTGTCTGAGCTTTTAGCCAAGCTTAGTTATTTGCCT
GTAATGTCAGGACCTGTAACATCCACTCTCCAGGCAGCTGGAGCA---------------
---------------------------------------AACACGCAGGAGCATAGAAGG
CCTCCCCCAGGGCCCATCCTAGCAACCCTGGAGCGACAAGGAGCAAGACTGACAGATACT
CTCACTTCTGAT------ATTCCAGGGTACGTGAAGGCTGCTGAGGCCGAGAAGAAAATG
CATACTGCACAGACTGTCACTGGGGAGAGTGTCTCTCGGCTGCCTCTAGTTCCCACCGAA
TTCGTACGAGTCCTCACAAGTTACCTGACAGGACCGCGCACTACATTTCATGAATTAGTG
TCGGCAATCGCTTTGGTGAGCCGAGACTCTCATGATCTACAGGTAGCCATGGACCATTTC
AATCGAGAGCTAACGGATGGTTTCTCAGCTCATGCTGCCATAATATCCATCACTCAGAGA
TGTGAGTATTTTCGGAACTGCGAAGCTCCGACAATGCAGGTAACTTCGAAGAGCCAGATT
CCAGAAGCATATCATGGCAGACTTAGGGATGTACCGGAGGGTCCCAAAACCCTAGGACAA
GGATGGGTATATATATATCTAACTCCTGAAGGA---AGCCTCGGGTTAAAGATT
>Myotis_albescens
------------------------------------------------------------
------------------------------------------------------------
---------ATGTCCCTGGAGCAGTGCATC------------------------------
------------------------------------------------------------
---------------------------GAACAGATAAGTAAGCTCACCGATCGCTGT---
------------------GATAGAGTCAAAGAAGCCATGACATCTCTTGTAAGCTGCATG
GAAAAGCAGTTT------------GTTGTAATGGATCATCTCCTAGCTGCCCTGAAGGAG
ATAAAAGCA---------GATCAAGTCGATTTTAGTCAGAGTCTTCTGTCTACGTCTTCT
ATGGTTAATCAACTAGTAGAGAATTCGTCTGAGCTTTTAGCCAAGCTTAGTTATTTGCCT
GTAATGTCAGGACCTGCAACATCCACTCTCGAGGCAGCTGGAGCA---------------
---------------------------------------AACACGCAGGAGCATAGAAGG
CCTCCCCCAGGGCCCATCCTAGCAACCCTGGAGCGACACGGAGCAAGACTGACAGATACT
CTCACTTCTGAT------ATTCCGGGGTATGTGAAGGCTGCTGAGGCCGAGAAGAAAATG
CATACTGCACAGACTGTCACTGGGGAGAGTGTCTCTGGGCTGCCTCTAGTTCCCACCGAA
TTCGTACGAGTCCTCACAAGTTATCTGCCAGGACCGCGCACTGCATTTCATGAATTAGTA
TCGGCAATCGCTTTGGTGAGCCGAGACTCTCACGATCTACAGGTAGCCATGGACCATTTC
AATCGAGAGCTAACGGATGGTTTCTCAGCTCATGCTGCCATAATATCCATCACTCGGAGA
TGTGAGTATTTTCGGAACTGCGAAGCTCCGACAATGCAGGTAACTTCGAAGAGCCAGATT
CCAGAAGCATATCATGGCAGACTTAGGGATGTACCAGAGGGTCCCAAAACCCTAGGACAA
GGATGGATATATATATATCTAACTCCTGAAGGA---AGCCTCGGGTTAAAGATT
>Myotis_oxyotus
------------------------------------------------------------
------------------------------------------------------------
---------ATGTCCCTGGAGCAGTGCATC------------------------------
------------------------------------------------------------
---------------------------GAACAGATAAGTAAGCTCACCGATCGCTGT---
------------------GATAGAATCAAAGAAGCCATGACATCTCTTGTAAGCTGCATG
GAAAAGCAGTTT------------GTTGTAATGGATCATCTCCTAGCTGCCCTGAAGGAG
ATAAAAGCA---------GATCAAGTCGATTTTAGTCAGAGTCTTCTGTCTACTTCTTCT
AAGGTTAATCAACTAGTAGAGAATTCGTCTGAGCTTTTAGCCAAGCTTAGTTATTTGCCT
GTAATGTCAGGACCTGCAACATCCACTCTCGAGGCAGCTGGAGCA---------------
---------------------------------------AACACGCAGGAGCATAGAAGG
CCTCCCCCAGGGCCCATCCTAGCAACCCTGGAGCGACACGGAGCAAGACTGACAGATACT
CTCACTTCTGAT------ATTCCAGGGTACGTGAAGGCTGCTGAGGCCGAGAAGAAAATG
CATACTGCACAGACTGTCACTGGGGAGAGTGTCTCTCGGCTGCCTCTAGTTCCCACCGAA
TTCGTACGAGTCCTCACAAGTTATCTTCCAGGACCGCGCACTGCATTTCATGAATTAGTA
TCAGCAATCGCTTTGGTGAGCCGAGACTCTCACGATCTACAGGTAGCCATGGACCATTTC
AATCGAGAGCTAACGGATGGTTTCTCAGCTCATGCTGCCATAATATCCATCACTCGGAGA
TGTGAGTATTTTCGGAACTGCGAAGCTCCGACAATGCAGGTAACTTCGAAGAGCCAGATT
CCAGAAGCATATCATGGCAGACTTAGGGATGTACCGGAGGGTCCCAAAACCCTAGGACAA
GGATGGATATATATATATCTAACTCCTGAAGGA---AGCCTCGGGTTAAAGATT
>Myotis_velifer
------------------------------------------------------------
------------------------------------------------------------
---------ATGTCCCTGGAGCAGTGCATC------------------------------
------------------------------------------------------------
---------------------------GAACAGATAAGTAAGCTCACCGATCGCTGT---
------------------GATAGAATCAAAGAAGCCATGACATCTCTTGTAAGCTGCATG
GAAAAGCAGTTT------------GTTGTAATGGATCATCTCCTAGCTGCCCTGAAGGAG
ATAAAAGCA---------GATCAAGTCGATTTTAGTCAGAGTCTTCTGTCTACGTCTTCT
AAGGTTAATCAACTAGTAGAGAATTCGTCTGAGCTTTTAGCCAAGCTTAGTTATTTGCCT
GTAATGTCAGGACCTGCAACATCCACTCTCGAGGCAGCTGGAGCA---------------
---------------------------------------AACACGCAGGAGCATAGAAGG
CCTCCCCCAGGGCCCATCCTAGCAACCCTGGAGCGACACGGAGCAAGACTGACAGATACT
CTCACTTCTGAT------ATTCCAGGGTACGTGAAGGCTGCTGAGGCCGAGAAGAAAATG
CATCCTGCACAGACTGTCACTGGGGAGAGTGTCTCTCGGCTGCCTCTAGTTCCCACCGAA
TTCGTACGAGTCCTCACAAGTTATCTGCCAGGACCGCGCACTGCATTTCATGAATTAGTA
TCGGCAATCGCTTTGGTGAGCCGAGACTCTCATGATCTACAGGTAGCCATGGACCATTTC
AATAGAGAGCTAACGGATGGTTTCTCAGTTCATGCTGCCATAATATCCATCACTCGGAGA
TGTGAGTATTTTCGGAACTGCGAAGCTCCGACAATGCAGGTAACTTCGAAGAGCCAGATT
CCAGAAGCATATCATGGCAGACTTAGGGATGTACCGGAGGGTCCCAAAACCCTAGGACAA
GGATGGGTATATATATATCTAACTCCTGAAGGA---AGCCTCGGGTTAAAGATT
>Myotis_riparius
------------------------------------------------------------
------------------------------------------------------------
---------ATGTCCCTGGAGCAGTGCATC------------------------------
------------------------------------------------------------
---------------------------GAACAGATAAGTAAGCTCACCGATCGCTGT---
------------------GATAGAATCAACGAAGCCATGACATCTCTTGTAAGCTGCATG
GAAAAGCAGTTT------------GTTGTAATGCATCATCTCCTAGCTGCCCTGAAGGAG
ATAAAAGCA---------GATCAAGTCGATTTTAGTCAGAGTCTTCTGTCTACGTCTTCT
AAGGTTAATCAACTAGTAGAGAATTCGTCTGAGCTTTTAGCCAAGCTTAGTTATTTGCCT
GTAATGTCAGGACCTGCAACATCCACTCTCGAGGCAGCTGGAGCA---------------
---------------------------------------ATCACGCAGGAGCATAGAAGG
CCTCCCCCAGGGCCCATCCTAGCAACCCTGGAGCGACATGGAGCGAGACTGACAGATACT
CTCACTTCTGAT------ATTCCAGGGTATGTGAAGTCTGCTGAGGCCGAGAAGAAAATG
CATACTGCACCGACTGTCACTGGGGAGAGTGTCTCTCGGCTGCCTCTAGTTCCCACCGAA
TTCGTCCGAGTCCTCACAAGTTATCTGATAGGACCCCACACTGCATTTCATGAATTAGTA
TCGGCAATCGCTGTGGTGAGCCGAGACTCTCATGATCTACAGGTAGCTATGGACCATTTC
AATCGAGAGCTAATGGATGGTTTCTCAGCTCATGCTGCCATAATATCCATCACTCGGAGA
TGTGAGTATTTTCGGAACTGCGAAGCTCCGACAGTGCAGGTAACTTCGAAGAGCCAGATT
CCACAAGCATGTCATGGCAGACTTAGGGATGTACCGGAGGGTCCCAAACCCCTAGGACAA
GGATGGGTATATATATATCTAACTCCTGAAGGA---AGCCTCGGGTTAAAGATT
>Myotis_nigricans
------------------------------------------------------------
------------------------------------------------------------
---------ATGTCCCTGGAGCAGTGCATC------------------------------
------------------------------------------------------------
---------------------------GAACAGATAAGTAAGCTCACCGATCGCTGT---
------------------GATAGAATCAACGAAGCCATGACATCTCTTGTAAGCTGCATG
GAAAAGCAGTTT------------GTTGTAATGCATCATCTCCTAGCTGCCCTGAAGGAG
ATAAAAGCA---------GATCAAGTCGATTTTAGTCAGAGTCTTCTGTCTACGTCTTCT
AAGGTTAATCAACTAGTAGAGAATTCGTCTGAGCTTTTAGCCAAGCTTAGTTATTTGCCT
GTAATGTCAGGACCTGCAACATCCACTCTCGAGGCAGCTGGAGCA---------------
---------------------------------------ATCACGCAGGAGCATACAAGG
CCTCCCCCAGGGCCCATCCTAGCAACCCTGGAGCGACATGGAGCAAGACTGACAGATACT
CTCACTTCTGAT------ATTCCAGGGTATGTGAACGCTGCTGAGGCCGAGAAGAAAATG
CATACTGCACTGACTGTCACTGGGGAGAGTGTGTCTCGGCTGCCTCTAGTTCCCACCGAA
TTCGTCCGAGTCCTCACAAGTTATCTGATAGGACCCCGCACTGCATTTCATGAATTAGTA
TCGGCAATCGCTGTGGTGAGCCGAGACTCTCATGATCTACAGGTAGCTATGGACCATTTC
AATCGAGAGCTAATGGATGGTTTCTCAGCTCATGCTGCCATAATATCCATCACTCGGAGA
TGTGAGTATTTTCGGAACTGCGAAGCTCCGACAGTGCAGGTAACTTCGAAGAGCCAGATT
CCACAAGCATGTCATGGCAGACTTAGGGATGTACCGGAGGGTCCCAAACCCCTAGGACAA
GGATGGGTATATATATATCTAACTCCTGAAGGA---AGCCTCGGGTTAAAGATT
>Myotis_capaccinii
------------------------------------------------------------
------------------------------------------------------------
---------ATGTCCCTGGAGCAGTGCATC------------------------------
------------------------------------------------------------
---------------------------AAACAGATAAGTCAGCTCACCGATCACTGT---
------------------GATAGAATCAAAGAAGCCATGACAACTCTTACAAGCTGCATG
GAAAAGCAGTTA------------GTTACAATGGATCATCTCCTGGCTGCCCTGATGGAG
ATAAAAGCACAACTCCCAGATCAAGTCTTTTTTAGTCAGAGTCTTCTGTCTATGTCTTCT
AAGATTAATCAACTAGTAGAGGATTCTTCTGAGCTTTTAGCCAAGCTTAGTTATTTGCCT
GTAATGTCAGGACCTGCAACATCCATTCTGGAGGCAGCTGGAGCA---------------
---------------------------------------AACACGCAGGAGCATAGAAGG
CCTCTCCCAGGGCCCATCCTAGCAACCCTGGAGCGACACGGAGCCAGACCGACAGATACT
CTCACTTCTGAT------ATTCCCGGGTATGCGGAGGCTGCTGAGGCCGAGAAGAAAGTG
CGTACTGCACAGACTCTCACTGGGGAGGGTGTCTCCCCGCTGCCTCTAGTTCCCACCGAA
TTCGTACGAGTCCTCACAAGTCATCTGACCGGACCCCGCACTGCATTTCATGAATTAGTA
TCGGCCATCGCCGTGGTGAGCCGAGACTCTCATGATCTACAGGTAGCCATGGACCAGTTC
AATCGAGAGCTAACGGACGGTTCCTCAGCTCATGCTGCCATAATATCCATCACTCGGAGG
TGTGAGCATTTTCGGAACTGCGAAGCTCCGACGACGCAGGTAACTTCGAAGAGCCAGATT
CCAAAAGCATGTCATGGCAGACTTAGGGATGTACCGGAGGGTCCCAAACCCCTAGGACGA
GGATGGGTATATATATATCTAACTCCGGAAGGA---AGCCTCGGGTTAAAGATT
>Myotis_blythii
------------------------------------------------------------
------------------------------------------------------------
---------ATGTCCCTGGAGCAGTGCATC------------------------------
------------------------------------------------------------
---------------------------AAACAGATAAGTCAGCTCGCCGATCACTGT---
------------------GATAGAATCAAAGAAGCCATGACATCTCTAACAAGCTGCATG
GAAAAGCAGTTA------------GTTACAATGGATCATCTCCTAGCTGCCCTGATGGAG
ATAAAAGCACAACTCCCAGATCAAGTCTTTTTTAGTCAGAGTCTTCTGTCTATGTCTTCT
AAGATTAATCAACTAGTAGGGGATTCTTCTGAGCTTTTAGCCAAGCTTAATTATTTGCCT
GTAATGTCAGAACCTGCAACATCCACTCTCGAGGCAGCTGGAGCA---------------
---------------------------------------AACACGCAGCAGCATAGAAGG
CCTCCCCCAGGGCCCAACCTAGCAACCCCGGAGCGACACGGAGCAAGACCGACAGATACT
CTCACTTCTGAT------ATTCCGGGGTATGCGGAGGCTGCGGAGGCCGAGAAGAAAGTG
CGCACTGCACAGACTGTCACTGGGGAGGGTGTCTCCCGGCTGCCTCTAGTTCCCACCGAA
TTCGTACGAGTCCTCACAAGTCATCTGACCGGACCCCGCACTGCATTTCACGAATTAGTG
TCGGCCATCGCTGTGGTGAGCCGAGACTCTCATGATCTACAGGTAGCCATGGACCAGTTC
AATCGAGAGCTAAGGGACGGTTCCTCAGCTCATGCTGCCATAATATCCATCACTCGGAGG
TGTGAGTATTTTCGGAACTGCGAAGCTCCGACAACGCAGGTAACTTCGAAGAGCCAGATT
CCAAAAGCATGTCATGGCAGACTTAGGGATGTACCGGAGGGTCCCAAACCCCTAGGACGA
GGATGGGTATATATATATCTAACTCCTGAAGGA---AGCCTCGGGTTAAAGATT
>Myotis_myotis
------------------------------------------------------------
------------------------------------------------------------
---------ATGTCCCTGGAGCAGTGCATC------------------------------
------------------------------------------------------------
---------------------------AAACAGATAAGTCAGCTCGCCGATCACTGT---
------------------GATAGAATCAAAGAAGCCATGACATCTCTAACAAGCTGCATG
GAAAAGCAGTTA------------GTTACAATGGATCATCTCCTAGCTGCCCTGATGGAG
ATAAAAGCACAACTCCCAGATCAAGTCTTTTTTAGTCAGAGTCTTCTGTCTATGTCTTCT
AAGATTAATCAACTAGTAGGGGATTCTTCTGAGCTTTTAGCCAAGCTTAATTATTTGCCT
GTAATGTCAGAACCTGCAACATCCACTCTCGAGGCAGCTGGAGCA---------------
---------------------------------------AACACGCAGGGGCATAGAAGG
CCTCCCCCAGGGCCCATCCTAGCAACCCTGGAGCGACACGGAGCAAGACCGACGGATACT
CTCACTTCTGAT------ATTCCGGGGTATGCGGAGGCCGCGGAGGCCGAGAAGAAAGTG
CGCGCTGCACAGACTGTCACTGCGGAGGGTGTCTCCCGGCTGCCTCTAGTTCCCACCGAA
TTCGTACGAGTCCTCACAAGTCATCTGACCGGACCCCGCACTGCATTTCACGAATTAGTA
TCGGCCATCGCTGTGGTGAGCCGAGACTCTCATGATCTACAGGTAGCCATGGACCAGTTC
AATCGAGAGCTAACGGACGGTTCCTCAGCTCATGCTGCCATAATATCCATCACTCGGAGG
TGTGAGTATTTTCGGAACTGCGAAGCTCCGACAACGCAGGTAACTTCGAAGAGCCAGATT
CCAAAAGCATGTCATGGCAGACTTAGGGATGTACCGGAGGGTCCCAAACCCCTAGGACGA
GGATGGGTATATATATATCTAACTCCTGAAGGA---AGCCTCGGGTTAAAGATT
>Myotis_davidii
------------------------------------------------------------
------------------------------------------------------------
---------ATGTCCCTGGAGCAGTGCATC------------------------------
------------------------------------------------------------
---------------------------CAACAGATAAGTCAGCTCAGCGATCACTGT---
------------------GATAGAATCAAAGAAGCCATGACATCTCTTACAAGCTGCATG
GAAAAGCAGTTA------------GTTACAATGGACCATCTCCTAGCTGCCCTGGTGGAG
ATAAAAGCACAACTCCCAGATCAAGTCTTTTTTAGTCAGAGTCTTCTGTCTATGTCTTCT
AAGATTAATCAACTAGTAGAGGATTCTTCTGAGCTTTTGGCCAAGCTTAATTATTTGCCT
GTAATGTCGGGACCTGCAACATCCACTCTCGAGGCGGCTGGAGCA---------------
---------------------------------------AACACGCAGGAGCACAGAAGG
CCTCCCCCAGGGCCCATCCTAGCAGCCCTGGAGCGACACGGAGCAAGACGGACAGATACT
CTCTCTTCTGAT------ATTCCCGGGTATGCAGAGGCTGCTGAGGCCGAGGAGAAAGTG
---------------------------------------CTGCCTCTAGTTCCCACCGAA
TTCGTACGAGTCCTCACAAGTCATCTGACCGGACCCCGCACCGCATTTCACGAATTAGTA
TCGGCCATCGCTACGGTGAGCCGAGACTCCCATGATCTACAGGTAGCCATGGACCAGTTC
AATCGAGAGCTAAGGGATGGTTCCTCAGCTCATGCTGCCATAATATCCATCACTCGGAGG
TGTGAGTATTTTCGGAACTGCGAAGCTCCGACAACGGAGGTAACTTCCAAGAGCCAGATT
CCAAAAGCCTGTCATGGCAGACTTAGGGATGCACCGGAGGGTCCCAAACCCCTGGGACGA
GGCTGGGTATATATATATCTAACTCCGGAAGGA---AGCCTCGGGTTAAAGATT
>Myotis_annectans
------------------------------------------------------------
------------------------------------------------------------
---------ATGTCCCTGGAGCAGTTCATC------------------------------
------------------------------------------------------------
---------------------------AAAGAGATAAGTCAGCTTACCGATCACTGT---
------------------GATAGAATCAAAGAAGCCATGACATCTCTTACAAGCTGCATG
GAAAAGCAATTA------------GTTACAATGGATCATCTCCTAGCTGCCCTGATGGAG
ATAAAAGCACAACTCCCAGATCAAGTCTTTTTGAGTCAGAGTCTTCTGTCTCTGTCTTCT
AAGATTAATCAACTAGTAGGGGATTCTTCTGAGCTTTTAGCCAAGCTTAATCATTTGACT
GTAATGGCAGGACCTGCAACATCCACTCTCGAGGCAGCTGGAGCA---------------
---------------------------------------AACACGCAGGAGCATAGAAGG
CCTCCCCCAGGGCCCATCCTAGCAACCCTGGAGCGACACGGAGCAAGACCGACAGATGCT
CTCACTTCTGAT------ATTCCGGGGTGTGCGGAGGCTGCTGAGGCCGAGAAGAAAGTG
CGTACTGCACAGCCTGTCCCTGGGGAGGGTGTCTCCCGGCTGCCTCTAGTCCCCACCGAA
TTCGTACAAGTCCTCACAAGTCATCTGACCGGACCCCGCACTGCATTTCATGAATTAGTA
TCGGCCGTCGCTGTGGTGAGCCGAGACTCTCATGATCTACAGGTAGCCATGGACCAGTTC
AATCGAGAGCTAAGGGACGGTTCCTCAGCTCATGCTGCCATAATATCCATCACTCGGAGG
TGTGAGTATTTTCGGAACTGCGAAGCTCCGACAACGCAGGTAACTTCGAAGAGCCAGATT
CCAAAAGCATGTCATGGCAGACTTAGGGATGTACCGGAGGGTCCCAAACCCCTAGGACGA
GGATGGGTATATATATATCTAACTCCAGAAGGA---AGCCTCGGGTTAAAGATT
>Myotis_muricola_brownii
------------------------------------------------------------
------------------------------------------------------------
---------ATGTCCCTGGAGCAGTTCATC------------------------------
------------------------------------------------------------
---------------------------CAACAGATAAGTCAGCTCACCGATCACTGT---
------------------GATAGAATCAAAGAAGCCATGACATCTCTTACAAGCTGCATG
GAAAAGCAGTTA------------GTTACAATGGATCATCTCCTCGCTGCCCTGATGGAG
ATAAAAGCACAACTCCCAGATCAAGTCTTTTTTAGTCAGAGTCTTCTGTCTATGTCTTCT
AAGATTAATCAACTAGTAGGGGATTCTTCTGAGCTTTTAGCCAAGCTTAATTATTTGCCT
GTAATGTCAGGACCTGCAACATCCACTCTGGAGGCAGCTGGAGCA---------------
---------------------------------------AACACGCAGGAGCATAGAAGG
CCTCCCCCAGGGCCCATCCTAGCAACCCTGGAGCGACACGGAGCAAGACCGACAGATACT
CTCACTTCTGAT------ATTCCGGGGTATGCGGAGGCTGCTGAGGCCGAGAAGAAAGTG
---------------------------------------CTGCCTCTAGTTCCCACCGAA
TTCGTACGAGTCCTCACAAGTCATCTGACCGGACCCCGCACCGCATTTCATGAATTAGTA
TCGGCCATCGCTATGGTGAGCCGAGACTCTCATGATCTACAGGTAGCCATGGACCATTTC
AATAGAGAGCTAATGGACGGTTCCTCAGCTCATGCTGCCATAATATCCATCACTCGGAGG
TGTGAGCATTTTCGGAACTGCGAAGCTCCGACAATGCAGGTAACTTCGAAGAGCCAGATT
CCAAAAGCATGTCATGGCAGACTTAGGGATGTACCGGAGGGTGCCAAAACCCTAGGACGA
GGATGGGTATATATATATCTAACTCCTGAAGGA---AGCCTCGGGTTAAAGATT
>Myotis_horsfieldii
------------------------------------------------------------
------------------------------------------------------------
---------ATGTCCCTGGAGCAGTTCATC------------------------------
------------------------------------------------------------
---------------------------AAACAGATAAGTCAGCTCATGGATCACTGT---
------------------GATAGAATCAAAGAAGCCATGACATCTCTTACAAGCTGCATG
GAAAAACAGTTA------------GTTACAATGGATCATCTCCTAGCTGCCCTGATGGAG
ATAAAAGCACAACTCCCAGATCAAGTCTTTTTTAGTCAGAGTCTTCTGTCTATGTCTTCT
AAGATTAATCAACTAGTAGAGAATTCTTCTGAGCTTTTAGCCAAGCTTAATTATTTGCCT
GTAATGTCAGGACCTGCAACATCCACTCTGGAGGCAGCTGGAGCA---------------
---------------------------------------AACATGCAGGAGCACAGAAGG
CCTCCCCCAGGGCCCATCCTAGCAACCCTGGAGCGACGCGGAGCAAGACCGACAGATACG
CTCACTTCTGAT------ATTCCGGGGTATGCGGAGGCTGCTGAGGCCGAGAAGAAAGTG
---------------------------------------CTGCCTCTAGTTCCCACCGAA
TTCGTACGAGTCCTCACAAGTCATCTGACCGGACCCCGCACCGCATTTCATGAATTAGTA
TCGGCCATCGCTGTGGTGAGCCGAGACTCTCATGATCTACAGGTAGCCATGGACCATTTC
AATCGAGAGCTAACGGACGGTTCCTCAGCTCATGCTGCCATAATATCCATCACTCGGAGG
TGTGAGCATTTTCGGAACTGCGAAGCTCCGACAACGCAGGTAACTTCGAAGAGCCAGATT
CCAAAAGCATGTCATGGCAGACTTAGGGATGTACCGGAGGGTCCCAAACCCCTAGGACGA
GGTTGGGTATATATATATCTAACTCCTGAAGGA---AGCCTCGGGTTAAAGATT
>Murina_PVJC01004914
------------------------------------------------------------
------------------------------------------------------------
---------ATGTCCCTGGAGCAGTGCATT------------------------------
------------------------------------------------------------
---------------------------GAACAGATAAGTCAGCTCACCGATCGCTGT---
------------------TGTAGAATCGAAGAAGCCATAACATCTCTTGGAACCTTTATG
GAAAAGCAGTCA------------GTTACAATGGATCATCTCCTAGCTGCCATCCTGGAG
ATGAAAGAACAACTCCCAGATCAAGCCTATTTTAATCAGAGTCTTCTATCTATATCTTCT
ATGATTAATCAACTAATGGTGGGTTCTTCTGAGCTTTCAGCCAAGCTTGGTTATTTGGCT
GAAATGGTAGGATCTGTAACATCCACTCTGGGCGCAGCTCCAGCATTCATAGAAGTTCCA
GCATTCACACAAGTTCAAGCATTCACACCAGCTCCAACATTCATACAGGCGCACGGAGGG
CCTCCCCAAGGGCCCATCCCAGCAACCCTGGAGTCACATGGAGCAAGACCGACAGATCCT
TCCACTTTTGAT------ATTCCGGGGCATGTGAAGGCTGCTGGGGCCGAGAAGAAAATG
CGTACTGCACAGACCGTCACTGGGGAGAATCTCTCTCAGCTGCCTCTAGATCCCACCCGA
TTCATACAAGTTCTCACAAGTCACCTGACAGGACACTGCACTGTGTTTCATGAATTAGTA
TCGGCAATCGCTAAAGTGAGCCGAGACTCTCGTGATCTACAGGTAGCCATGGACGAGTTC
AATCGGGTGCGAACGAGTGGTGCCTCAGCTCATGCGGCCATAATATCCATCACTCAGAGG
TGTGAGTATTTTCGGAACTGCGAAGCTCCGAAAATTCAGGTAACTTCTAAGAGCCAGATT
CCAAAAGCATGTCATGGCAGCCTCAGGGTTGTACCGGAGGGTCCCAAACTACTAGGACAA
GGATGGATATATATATATCTAACTCCCAAAGGA---AGCCTTGGGTTAAAGATT
>Acomys_cahirinus_PVKX01001220
------------------------------------------------------------
------------ATGGCAACCGGGCCAGAAAGAAGTGGTCGGATCTCAGAGCAACTGATG
ACAGGCCAGCTCTCCATCGTTGCCTTTTTTAGCTCTGGGACTGAA---------------
---GGCTCTCTGACCAGTCCTGCAATCAAAACCTTTAGGAGTGCCGAA---------GGT
CAT------------------------AGTGCTGCCTCACCCGCTGAAAATACAGTT---
------GCAGGTGAATTACAAGATACCCGAAAACAAATTCATGAGATTACAAGGAATGTG
AGTAAGGTACTT------------GCCCAACAAGAGGAACTGACCGAAACACTCAACAGC
AGTCTCAAAGATCTGAAA---------------------GCAATAGCAGCCACGGCTGAG
ATGGTGGAGGGGATCAGAAACTGTCACGCTGAGTTGCTTGCTAAGTATGATTCATTAGTA
ACGACCACGGGCAGGTTGACGGCTACAGCGGCAGCAAGCGAGGCC---------------
---------------------------------------TCCTTGGAAGAGCAAGGAAGT
GCACCCACTGTCCCCTCTTTGTATAAGGTTGCCGTCCTTGAACAACTGTACTGTGACAAA
GACTCCAGA---------GATCCA---------GATGTCAAGTCCGCCTTACATGCCCTG
GATGAGGCTTACACCTTAAGAGAGGAGACATTTGCCAAGCCTCAGATGTCAGCCAGAGAT
TTTGCCAACCTGTTATATGGTCACCTCCCGGGCAACGACACACCCTTTCACCAATTGGCC
CAGGTTATCGTCAAGATAGCCAAACGGTCAGAGGCTATCGACATCTGCGATGCAGAATTC
CAGGCAAGTTTGGCCCACGGTGCCTCCCCTCAAGAAGCCCTGGTACAAATGATTCAACAA
ATCCCCTGCTTGAAGGAGGCCAGTCCCCCAGAAGTTGAGATCAAGAGCCAAACGGAAATC
CCACAAGCCTGCCAGAAGAGCCTGCGTGCACTTCCGCCTCATCTGCGG---CTTGGGCAA
GGCTGGATCTGTGTTTATTGTCTCCCGGATGGCAAGAAATTGGGTCTGAAGGTT
>Acomys_russatus_NC_067156
------------------------------------------------------------
------------ATGGCAACAGGGCCAGAAAGAAGTGGTCGGATCTCAGAGCAACTGATG
ACAGGCCAGCTCTCCATCGATGACTTTTTTAGCTCTGGGACTGAA---------------
---GGCTTTCTGACCAGTCCTGCAATCAAAACCTTTAGGAGTGCCGAA---------GGT
CAT------------------------AGGGCTGCCTCACCCTCTGAAAATACAGTT---
------GCAGGTGAATTACAAGATATCCGTAAACAAATTCATGAGATTACAAGGAATGTG
AGCAAGGTACTT------------GCTCAGCAAGAGGAACTCACTGAAACGCTCAACAGC
AGTCTTAAAGATCTGAAA---------------------GCAATAGCAACCACGGCTGAG
ATGGTGGAGGGGATCAGAAACTGTCACGCTGAATTGCTTGCTAAGTATGATTCATTAGTA
ACGACCACGGGCAGGTTGACGGCTACAGCGGCAGCAAGCGAGGCC---------------
---------------------------------------TCCTTGGAAGAGCAAGGAAGT
GCACCCACTGTCCCCTCTTTGTATAAGGTTGCCGTCCTTGAACAACTGGACTGTGACAAA
GACTCCAGA---------GATCCA---------GATGTCAAGTCCGCCTTACATGCCCTG
GATGAGGCTTGCACCTTAAGAGAGGAGACATTTGCCAAGCCTCAGATGTCAGCCAGAGAT
TTTGCCAAACTGTTATATGGTCACCTCCCGGGCAACGACACACCATTTCACAAACTGGCC
CAGGTTATCGCCAAGATTGCCAAAAGGTCAGAGGCTATCGACATCTGCGATGCAGAATTC
CAGGCAAGTTTGGCCCACGGTGCCTCCCCTCAAGAAGCCCTGGTACAATTGATTCAGCAA
ATCCCCTGCTTGAAGGAAGGTAGCCCCCCAGAAGTTGAGATCAAGAGCCAAATGGAAATC
CCACAAGCCTGCCAGAAGAGCCTGCGTGCACTTCCGCCCCATCCGCGG---CTTGAGCAA
GGCTGGATCTGTGTTTATTGTCTCCCGGATGGCAAGAAATTGGGTCTGAAGGTT
>Bat_unnamed_KP233864
ATGGAGGACAAAATA---------------------------------TGTATTAATAAA
TCACGCAATCCTTATGGGATAGGACCTGAGACAACTGGGAGAATATCTGACGAATTAATG
ACAGGGAGAATACCAGTAGATGAAGTCTTGAATCATGATACATATTATCCATCT------
CAGGCTAGGTGGCAGGATCCTACAACTATATCAGCCTCGTCTGCC---------------
---------------AGAGAAGAGAAATCCATACTATTGAATATTCAGAAATTATTATTA
TCTCATAATGAGGGAATTAAGGGGATAGAGTTAGCTATTAAAGAGTTGTCACATAAATTA
TCTGAAATCAAT------------CTAGTTAATTCAAAATTAGAAACCCGACTCAATCAT
TTAGAAGTTCAGCTAAAT---------------------CAGATCAAGACATTAGCACCA
AACATTAATGGAATTCAACGTGCATGCTCAGAATTATTAGCTAAGTACGATTTGTTAGTA
TTATCTACGGGGAGGTCGACTTCAACTGCTGCAGCTACTGAAGCT---------------
---------------------------------------TACTGGAAACAACATGGACAG
ATGCCTCCTGGACCGTGCTTGTATGAAGAAAGTTATATTAAAGAGAAAATTAAAACTAAT
GATCCGTTT---------ATTCCC------GAACAATTGAAAGATGCTCATGAGAATTTG
ACTCGTGTTAATTCATTAACTGAAAAAACTTTTGCTAAACCTAGTTTTACAGCTAAAGAA
CTTAGAGATATGATATATGATCATCTTCCAGGATATGGGACAGCATTTCACCAATTAACA
CAGGTAATATGCAAGATTGCAAAAGATGAGGGTCAATTGGAGCAAGTTCATACAGAATTT
CAATCCTCCTTAGCTGAAGGTGATTCTCCACAAAGTGCATTAATACAATTGACTAAACGC
ATGACTATTTTCGACGGAAGATCACCTCCACTGATTCATATA------------------
------------------------------------------------------------
