# Supplementary material for: Genomic transfers help to decipher the ancient evolution of filoviruses and interactions with vertebrate hosts
Source: PLoS Pathog. 2024 Sep 3;20(9):e1011864. doi: 10.1371/journal.ppat.1011864 (PMC11398700; doi:10.1371/journal.ppat.1011864)
Supplement: S7 Data — (TXT) [file ppat.1011864.s029.txt]

Acomys_cahirinus_PVKX01007375_13894-15699
Acomys_cahirinus_PVKX01007375_8678-9758
Acomys_cahirinus_PVKX01019144_22031-24068
Acomys_cahirinus_PVKX01024104_12838-14768
Acomys_dimidiatus_OU015392_60934829-60936542
Acomys_kempi_OU015373_36218355-36216642
Acomys_percivali_OU015751_20189631_20188472
Antrozous_pallidus_VMDP01004410_8557-9687
Antrozous_pallidus_VMDP01004410_8557-9687_7199-7844
Antrozous_pallidus_VMDP01006281_18902-17680
Antrozous_pallidus_VMDP01037289_3130-2708
Apodemus_speciosus_BDUI01000013_1230249-1231662
Arvicanthis_niloticus_JAAOME010000011_76349184-76348009
Arvicanthis_niloticus_JAAOMF010000026_11281827-11280543
Arvicanthis_niloticus_JAAOMG010000013_3803195-3804364
Arvicola_amphibius_CAJEUE010003860_97156-98406
Arvicola_amphibius_CAJEUE010005946_34098-32398
Arvicola_amphibius_CAJEUE010009159_42893-41922
Arvicola_amphibius_CAJEUE010009159_43562-43143
Arvicola_amphibius_CAJEUE010013052_20662-22813
Bettongia_penicillata_JAJHZJ010000066_295301-294597
Bettongia_penicillata_JAJHZJ010000066_298552-297708
Bettongia_penicillata_JAJHZJ010000066_312161-311169
Bettongia_penicillata_JAJHZJ010000066_315073-314407
Bettongia_penicillata_JAJHZJ010000066_327457-326755
Bettongia_penicillata_JAJHZJ010000066_330709-329865
Bettongia_penicillata_JAJHZJ010000112_1218547-1217319
Bettongia_penicillata_JAJHZJ010000145_6564158-6565102
Bettongia_penicillata_JAJHZJ010000149_2991982-2993098
Bettongia_penicillata_JAJHZJ010000177_21165752-21164672
Bettongia_penicillata_JAJHZJ010000220_103093-102171
Bettongia_penicillata_JAJHZJ010000220_2137889-2139629
Bettongia_penicillata_JAJHZJ010000285_1788381-1787076
Bettongia_penicillata_JAJHZJ010000509_302902-304548
Bettongia_penicillata_JAJHZJ010000771_692047-691170
Borostomias_antarcticus_CATLJS010000760_570679-571710
Borostomias_antarcticus_CATLJU010000111_650199-649168
Borostomias_antarcticus_CATLJU010000125_430084-431101
Borostomias_antarcticus_CATLJU010000234_382016-380985
Borostomias_antarcticus_CATLJU010000295_357330-356302
Borostomias_antarcticus_CATLJU010000334_966573-967568
Borostomias_antarcticus_CATLJU010000382_84709-83679
Borostomias_antarcticus_CATLJU010000426_761729-762652
Borostomias_antarcticus_CATLJU010000645_291109-292104
Borostomias_antarcticus_CATLJU010000762_92944-91913
Borostomias_antarcticus_CATLJU010001338_24776-25807
Borostomias_antarcticus_CATLJU010002202_135563-134532
Borostomias_antarcticus_CATLJU010002308_200469-199452
Borostomias_antarcticus_CATLJU010002356_46864-45834
Borostomias_antarcticus_CATLJU010004351_228170-227139
Cavia_porcellus_AAKN02025587_32554-33661
Cavia_tschudii_PVKK010009749_57623-56516
Chionomys_nivalis_CATLKP010000280_140530-141500
Chionomys_nivalis_CATLKP010000862_522448-521149
Chionomys_nivalis_CATLKP010001056_509106-507066
Chionomys_nivalis_CATLKP010002317_99763-100606
Coendou_prehensilis_JAPYYN010045613_42-1050
Coendou_prehensilis_JAPYYN010045625_42-1056
Corynorhinus_townsendii_JAPDVT010000001_13493576-13495097
Corynorhinus_townsendii_JAPDVT010000001_176889451-176890830
Corynorhinus_townsendii_JAPDVT010000005_106893594-106894328
Corynorhinus_townsendii_JAPDVT010000005_106895019-106895751
Corynorhinus_townsendii_JAPDVU010000001_223809379-223807882
Corynorhinus_townsendii_JAPDVU010000001_60588111-60586732
Corynorhinus_townsendii_JAPDVU010000004_96305325-96305817
Cricetulus_griseus_APMK01149764_1239-3269
Cricetulus_griseus_APMK01173051_3815-1636
Cricetulus_griseus_APMK01293044_4194-5437
Ctenodactylus_gundi_PVKB01001897_339737-338631
Dasyprocta_punctata_RJWM01018344_9508-10126
Dicrostonyx_torquatus_JAQHUG010000003_14725089-14725509
Dicrostonyx_torquatus_JAQHUG010000003_14725752-14727224
Dicrostonyx_torquatus_JAQHUG010000091_221027-219684
Dicrostonyx_torquatus_JAQHUG010000111_6488484-6490625
Dinomys_branickii_PVLD010007574_34662-36251
Dipodomys_merriami_JANKKJ010000033_4652964-4651823
Dipodomys_merriami_JANKKK010000001_85484055-85486073
Dipodomys_ordii_ABRO02015169_8798-9938
Dipodomys_ordii_ABRO02016177_3142-1628
Dipodomys_spectabilis_JAHHPX010000042_2189188-2190259
Dipodomys_spectabilis_JAHHPX010000219_980199-979071
Dipodomys_stephensi_PVHN010030180_5060-3529
Dipodomys_stephensi_PVHN010033176_17249-16124
Dromiciops_gliroides_JACAFU010000014_5213089-5211294
Dromiciops_gliroides_JACAFU010000059_8023951-8022046
Dromiciops_gliroides_JACAFU010000186_3006870-3005623
Dromiciops_gliroides_JAHYBR010000001_346309383-346310482
Dromiciops_gliroides_JAHYBR010000001_555771457-555770939
Dromiciops_gliroides_JAHYBR010000001_555807484-555806376
Dromiciops_gliroides_JAHYBR010000002_181738280-181736197
Dromiciops_gliroides_JAHYBR010000002_455190982-455189076
Dromiciops_gliroides_JAHYBR010000004_134816296-134815231
Dromiciops_gliroides_JAHYBS010002780_41646-41128
Dromiciops_gliroides_JAHYBS010002780_76664-75283
Dromiciops_gliroides_JAHYBS010003671_101039-99938
Dromiciops_gliroides_JAHYBS010007421_427253-426188
Echinops_telfairi_AAIY03007415_1568541-1567045
Ellobius_lutescens_LOJG01023876_16477-15504
Ellobius_lutescens_LOJG01026947_12676-14327
Ellobius_lutescens_LOJG01050294_1876-3171
Ellobius_lutescens_LOJG01257017_1-1091
Ellobius_talpinus_LOJH01006146_32407-31431
Ellobius_talpinus_LOJH01021770_14462-16167
Ellobius_talpinus_LOJH01047383_8200-10131
Ellobius_talpinus_LOJH01197867_1895-227
Eptesicus_fuscus_JANZWY010000002_58665292-58666742
Eptesicus_fuscus_JANZWY010000012_8946660-8947304
Eptesicus_fuscus_JANZWY010000012_8948051-8948836
Eptesicus_nilssonii_CATOCW010000113_413275-414172
Eptesicus_nilssonii_CATOCW010000765_340161-339317
Eptesicus_nilssonii_CATOCW010000765_341524-340557
Erethizon_dorsatum_SWEC01016874_28469-29483
Fukomys_damarensis_AYUG01161637_38605-39985
Gracilinanus_agilis_JADWME010000004_56196799-56197845
Grammomys_dolichurus_JADRCF010003044_1070-27
Grammomys_surdaster_SRMG01000026_8744532-8745938
Gymnobelideus_leadbeateri_WOXC01003109_54108-55146
Gymnobelideus_leadbeateri_WOXC01003232_7903-6302
Gymnobelideus_leadbeateri_WOXC01004209_420294-421272
Gymnobelideus_leadbeateri_WOXC01005789_258082-257152
Gymnobelideus_leadbeateri_WOXC01005789_260072-258779
Gymnobelideus_leadbeateri_WOXC01006732_77533-76228
Gymnobelideus_leadbeateri_WOXC01007696_141566-139869
Gymnobelideus_leadbeateri_WOXC01007833_120450-119356
Gymnobelideus_leadbeateri_WOXC01008483_161234-161933
Gymnobelideus_leadbeateri_WOXC01009333_27638-28058
Gymnobelideus_leadbeateri_WOXC01009333_35952-36653
Gymnobelideus_leadbeateri_WOXC01012125_273282-272439
Heterocephalus_glaber_AFSB01165578_10480-9562
Heterocephalus_glaber_RPGA01000031_33533292-33534210
Ia_io_JAJQQW010000005_96344885-96345320
Ia_io_JAJQQW010000017_71946483-71945760
Jaculus_jaculus_AKZC01025683_7980-8986
Jaculus_jaculus_JAJGSA010000014_14636649-14635643
Jaculus_jaculus_JAJGSB010000055_55931682-55933552
Lagorchestes_hirsutus_JAPYYB010000001_119689501-119687793
Lagorchestes_hirsutus_JAPYYB010000001_121520810-121519830
Lagorchestes_hirsutus_JAPYYB010000001_123685025-123683866
Lagorchestes_hirsutus_JAPYYB010000001_54248259-54247291
Lagorchestes_hirsutus_JAPYYB010000001_54250214-54249039
Lagorchestes_hirsutus_JAPYYB010000002_140771949-140772254
Lagorchestes_hirsutus_JAPYYB010000002_498537783-498538729
Lagorchestes_hirsutus_JAPYYB010000002_523027261-523027846
Lagorchestes_hirsutus_JAPYYB010000002_523074366-523075539
Lagorchestes_hirsutus_JAPYYB010000003_301645385-301644294
Lagorchestes_hirsutus_JAPYYB010000004_171288600-171289712
Lagorchestes_hirsutus_JAPYYB010000004_180672087-180670805
Lagorchestes_hirsutus_JAPYYB010000004_270904745-270903780
Lagorchestes_hirsutus_JAPYYB010000006_8794479-8795162
Lagorchestes_hirsutus_JAPYYB010019217_542-1630
Lasiurus_borealis_PVJN01000748_104494-105385
Lasiurus_borealis_PVJN01001708_97317-96747
Lophiomys_imhausi_CAJQZJ010034466_2445484-2444329
Macropus_fuliginosus_JAQMYV010000001_461375905-461377550
Macropus_fuliginosus_JAQMYV010000001_513482267-513481235
Macropus_fuliginosus_JAQMYV010000001_513485174-513484321
Macropus_fuliginosus_JAQMYV010000003_106808506-106807466
Macropus_fuliginosus_JAQMYV010000005_140784341-140785445
Macropus_fuliginosus_JAQMYV010000005_148969096-148967456
Macropus_fuliginosus_JAQMYV010000005_229137602-229136575
Macropus_fuliginosus_JAQMYV010000006_146708523-146709564
Macropus_fuliginosus_JAQMYV010000006_204100698-204101873
Macropus_fuliginosus_JAQMYV010029555_6362-4878
Macropus_fuliginosus_JAQMYV010043230_3019-4113
Macropus_giganteus_JAQQTA010000001_139521386-139520354
Macropus_giganteus_JAQQTA010000001_139524265-139523412
Macropus_giganteus_JAQQTA010000001_194883123-194881478
Macropus_giganteus_JAQQTA010000003_52464124-52463206
Macropus_giganteus_JAQQTA010000003_52465494-52464403
Macropus_giganteus_JAQQTA010000004_291013990-291012935
Macropus_giganteus_JAQQTA010000005_160548681-160549785
Macropus_giganteus_JAQQTA010000005_169871580-169869939
Macropus_giganteus_JAQQTA010000005_256181291-256180264
Macropus_giganteus_JAQQTA010000006_120750478-120749536
Macropus_giganteus_JAQQTA010000006_56061462-56060287
Macropus_giganteus_JAQQTA010000127_3108-4859
Mastomys_natalensis_JAJTUV010000186_1295803-1294464
Mastomys_natalensis_JAJTUV010002437_27509-29006
Meriones_unguiculatus_VFHZ01020188_337012-335764
Mesocricetus_auratus_APMT01047719_9904-12091
Mesocricetus_auratus_APMT01070558_29754-30936
Mesocricetus_auratus_APMT01196896_3403-2082
Mesocricetus_auratus_JALRLW010000758_5551484-5549298
Microtus_agrestis_CADCXR010023786_36155-37440
Microtus_agrestis_CADCXR010038067_63862-62884
Microtus_agrestis_CADCXR010062301_14371-16430
Microtus_agrestis_CADCXS010046358_7911-5932
Microtus_agrestis_CADCXS010119444_14375-16434
Microtus_agrestis_CADCXT010004588_5482895-5484874
Microtus_agrestis_CADCXT010005438_115174-114196
Microtus_arvalis_VIIT010000186_313902-315960
Microtus_arvalis_VIIT010003993_18581-17599
Microtus_arvalis_VIIT010006645_74808-76132
Microtus_californicus_JAQJZF010000004_23710925-23708753
Microtus_californicus_JAQJZF010000005_64281345-64280066
Microtus_californicus_JAQJZF010000015_51833919-51835397
Microtus_californicus_JAQJZG010000003_100293245-100295418
Microtus_californicus_JAQJZG010000003_73940410-73939385
Microtus_californicus_JAQJZG010000004_64242852-64241572
Microtus_californicus_JAQJZG010000015_51373654-51375876
Microtus_fortis_NMRL01000046_638544-640597
Microtus_fortis_NMRL01000090_1262839-1260944
Microtus_fortis_NMRL01000161_2823007-2822035
Microtus_montanus_JAEPQX010006744_223280-224545
Microtus_montanus_JAEPQX010010882_14120-11946
Microtus_montanus_JAEPQX010011494_770323-771447
Microtus_ochrogaster_AHZW01010557_17848-19139
Microtus_ochrogaster_AHZW01020758_35179-36157
Microtus_ochrogaster_AHZW01126995_31789-33871
Microtus_oeconomus_VIIU01007453_52964-55047
Microtus_oeconomus_VIIU01009709_33204-31150
Microtus_oeconomus_VIIU01015517_27797-28775
Microtus_oregoni_JAGKIF010000135_13815125-13817203
Microtus_oregoni_JAGKIF010000237_11113324-11114303
Microtus_oregoni_JAGKIF010000458_8959022-8957715
Microtus_richardsoni_JAGDQN020000165_48045442-48046748
Microtus_richardsoni_JAGDQN020000253_24388771-24390842
Microtus_richardsoni_JAGDQN020000533_41920008-41920985
Monodelphis_domestica_JAQIHE010000997_539030-537708
Murina_aurata_PVJC01021378_16102-14515
Murina_aurata_PVJC01036705_8400-9952
Murina_aurata_PVJC01085686_981-4
Mus_caroli_FMAL02024890_2387-1190
Mus_minutoides_CACVCL010002063_18479-19989
Mus_musculus_AEKR01234560_3149-1552
Myodes_glareolus_CADCXP010001697_66963-68405
Myodes_glareolus_CADCXQ010001915_155100-157261
Myodes_glareolus_LIPI01001523_192207-191887
Myodes_glareolus_LIPI01001523_192966-192305
Myodes_glareolus_LIPI01001523_193664-193089
Myodes_glareolus_LIPI01007319_56982-59093
Myodes_glareolus_LIPI01337567_576-8
Myodes_glareolus_MULK01003177_5811-7924
Myodes_glareolus_MULK01030018_294605-295180
Myodes_glareolus_MULK01030018_295303-296235
Myotis_brandtii_ANKR01209731_27344-29106
Myotis_brandtii_ANKR01300264_7448-5941
Myotis_davidii_ALWT01026193_6184-7793
Myotis_davidii_ALWT01147311_9361-7767
Myotis_davidii_ALWT01149584_12310-10747
Myotis_lucifugus_AAPE02007767_53949-52451
Myotis_lucifugus_AAPE02014310_45623-43940
Myotis_lucifugus_AAPE02051704_35190-36839
Myotis_myotis_PVIZ010007745_28757-27086
Myotis_myotis_PVIZ010018957_19417-20736
Myotis_myotis_PVIZ010081685_79-1696
Myotis_yumanensis_JAPQVT010000001_181071180-181072967
Myotis_yumanensis_JAPQVT010000001_18987668-18989003
Myotis_yumanensis_JAPQVT010000021_7340719-7339457
Myotis_yumanensis_JAPQVU010000003_137970383-137972170
Myotis_yumanensis_JAPQVU010000012_69803912-69802650
Myotis_yumanensis_JAPQVU010000020_11699108-11700443
Myrmecophaga_tridactyla_PVIY010089203_2629-3745
Nannospalax_galili_AXCS01020818_13776-14912
Nannospalax_galili_AXCS01123754_1-932
Nannospalax_galili_AXCS01204846_2453-4174
Neodon_shergylaensis_JABTXL010001783_4474370-4476391
Neodon_shergylaensis_JABTXL010002019_1417695-1416717
Neodon_shergylaensis_JABTXL010007601_17841145-17839855
Neotoma_lepida_LZPO01008779_29325-28674
Neotoma_lepida_LZPO01028967_9837-8518
Neotoma_lepida_LZPO01067497_25984-25355
Neotoma_lepida_LZPO01096522_689346-691221
Notamacropus_eugenii_JAQOLO010000043_178270231-178269058
Notamacropus_eugenii_JAQOLO010000057_156058583-156059555
Notamacropus_eugenii_JAQOLO010000057_256374680-256376318
Notamacropus_eugenii_JAQOLO010000057_267923645-267922539
Notamacropus_eugenii_JAQOLO010000065_247513016-247513976
Notamacropus_eugenii_JAQOLO010000065_251975433-251977142
Notamacropus_eugenii_JAQOLO010000065_325073585-325074756
Notamacropus_eugenii_JAQOLO010000065_62684588-62684381
Notamacropus_eugenii_JAQOLO010000065_62685871-62685022
Notamacropus_eugenii_JAQOLP010000792_1316536-1314896
Notamacropus_eugenii_JAQOLP010000809_62347-63307
Notamacropus_eugenii_JAQOLP010002320_226816-225645
Nycticeius_humeralis_VMDQ010002737_16619-17147
Nycticeius_humeralis_VMDQ010002737_17977-18682
Nycticeius_humeralis_VMDQ010169293_1297-2250
Ondatra_zibethicus_PVIU01003686_44822-46276
Ondatra_zibethicus_PVIU01003686__44218-44625
Ondatra_zibethicus_PVIU01004168_102488-104035
Ondatra_zibethicus_PVIU01020378_22072-20005
Onychomys_torridus_PVIT010005287_48701-46838
Onychomys_torridus_PVIT010007961_19185-17075
Onychomys_torridus_PVIT010026828_1503-2577
Onychomys_torridus_PVIT010050105_2575-4109
Orientallactaga_bullata_PVKW010004947_53526-55127
Pachyuromys_duprasi_JAQQSO010000019_12207394-12209195
Paedocypris_JABUMV010022313_592-1737
Paedocypris_JABUMW010005086_3-759
Paedocypris_JABUMW010005653_2-382
Perognathus_longimembris_JALGBO010000014_9609689-9611213
Perognathus_longimembris_JALGBO010000023_20827589-20829125
Peromyscus_attwateri_CABHPP010086863_663-1828
Peromyscus_attwateri_CABHPP010130550_4970-5609
Peromyscus_attwateri_CABHPP010142577_1054-2903
Peromyscus_attwateri_CABHPP010147144_49817-51421
Peromyscus_attwateri_CABHPP010168786_9232-11329
Peromyscus_attwateri_CABHPP010168787_9230-11331
Peromyscus_aztecus_CABHPQ010139687_553-2759
Peromyscus_aztecus_CABHPQ010159732_28350-29525
Peromyscus_aztecus_CABHPQ010165414_42294-44115
Peromyscus_aztecus_CABHPQ010168316_7660-6817
Peromyscus_aztecus_CABHPQ010172256_28874-26994
Peromyscus_californicus_VALE03000002_10432441-10430613
Peromyscus_californicus_VALE03000005_123654737-123653731
Peromyscus_californicus_VALE03000011_50378925-50376840
Peromyscus_californicus_VALE03000011_68841319-68840680
Peromyscus_californicus_VALE03000023_13207030-13209219
Peromyscus_eremicus_CACRXM010000002_48380194-48379184
Peromyscus_eremicus_CACRXM010000007_52417464-52415503
Peromyscus_eremicus_CACRXM010000007_52429131-52427050
Peromyscus_eremicus_CACRXM010000007_72672521-72671882
Peromyscus_eremicus_CACRXM010000018_13665154-13667115
Peromyscus_eremicus_CACRXM010000023_11252411-11250370
Peromyscus_leucopus_NMRJ02000008_11266666-11264836
Peromyscus_leucopus_NMRJ02000012_34896315-34894733
Peromyscus_leucopus_NMRJ02000021_17122609-17124697
Peromyscus_maniculatus_JAOPKW010000015_6713487-6715579
Peromyscus_maniculatus_JAOPKW010000016_478281-477634
Peromyscus_maniculatus_JAOPKW010000020_34662376-34660734
Peromyscus_maniculatus_JAOPKW010000083_5315971-5317926
Peromyscus_maniculatus_JAOPKX010000007_22244075-22244728
Peromyscus_maniculatus_JAOPKX010000007_38236870-38238961
Peromyscus_maniculatus_JAOPKX010000017_15262670-15264254
Peromyscus_maniculatus_JAOPKX010000018_11354417-11352639
Peromyscus_maniculatus_RCWR01024917_29861-31756
Peromyscus_maniculatus_RCWR01033593_25532-26176
Peromyscus_maniculatus_RCWR01034677_7394-9485
Peromyscus_maniculatus_RCWR01075790_641-2287
Peromyscus_melanophrys_CABHPR010085395_3863-3212
Peromyscus_melanophrys_CABHPR010087390_1513-2687
Peromyscus_melanophrys_CABHPR010130060_7578-5754
Peromyscus_melanophrys_CABHPR010136284_24757-23280
Peromyscus_melanophrys_CABHPR010136284_25811-25182
Peromyscus_melanophrys_CABHPR010156129_1416-124
Peromyscus_nudipes_CABHPH010056853_5-602
Peromyscus_nudipes_CABHPH010117406_12637-14719
Peromyscus_nudipes_CABHPH010136995_1595-6
Peromyscus_nudipes_CABHPH010150859_15787-13972
Peromyscus_nudipes_CABHPH010163383_4684-2810
Peromyscus_polionotus_RCWS02021267_16035-13949
Peromyscus_polionotus_RCWS02024208_7930-7151
Peromyscus_polionotus_RCWS02057567_5421-3837
Peromyscus_polionotus_RCWS02197384_30140-28164
Petaurus_breviceps_JAMXIF010000002_75218620-75217650
Petaurus_breviceps_JAMXIF010000002_75220930-75219014
Petaurus_breviceps_JAMXIF010000043_27974456-27973334
Petaurus_breviceps_JAMXIF010001117_4746097-4747064
Petaurus_breviceps_JAMXIF010001117_501968-503026
Petaurus_breviceps_JAMXIF010001174_9655136-9654089
Petaurus_breviceps_JAMXIF010001182_11041824-11043637
Petaurus_breviceps_JAMXIF010001212_20795841-20794797
Petaurus_breviceps_JAMXIF010001253_22161901-22163540
Phalanger_gymnotis_JAQQSZ010000001_606305724-606304365
Phalanger_gymnotis_JAQQSZ010000001_614691908-614690260
Phalanger_gymnotis_JAQQSZ010000003_86852034-86854009
Phalanger_gymnotis_JAQQSZ010000004_121052863-121053835
Phalanger_gymnotis_JAQQSZ010000004_229698020-229696897
Phalanger_gymnotis_JAQQSZ010000005_103290093-103288397
Phalanger_gymnotis_JAQQSZ010003561_12293-11455
Phalanger_gymnotis_JAQQSZ010003561_13650-13172
Phalanger_gymnotis_JAQQSZ010004907_3245-1300
Phalanger_gymnotis_JAQQSZ010059767_2996-1600
Phalanger_gymnotis_JAQQSZ010106136_831-5
Phalanger_gymnotis_JAQQSZ010108307_774-5
Phascolarctos_cinereus_JAOEJA010000042_4537203-4538339
Phascolarctos_cinereus_JAOEJA010000073_118202206-118203357
Phascolarctos_cinereus_JAOEJA010000168_11214100-11215114
Phascolarctos_cinereus_JAOEJA010000383_8651884-8653011
Phascolarctos_cinereus_JAOEJA010000383_8659934-8660803
Phascolarctos_cinereus_JAOEJA010000399_46411945-46410656
Phascolarctos_cinereus_JAOEJA010000517_2609374-2611129
Phascolarctos_cinereus_JAOEJA010000643_117700701-117702054
Phascolarctos_cinereus_JAOEJA010000643_188386125-188384359
Phascolarctos_cinereus_JAOEJA010001095_17910473-17912325
Phodopus_roborovskii_CALSGD010000248_4185892-4187503
Phodopus_roborovskii_CALSGD010001501_31170501-31172631
Phodopus_roborovskii_CALSGD010001501_49660362-49659689
Phodopus_sungorus_JAJQIY010006009_69807418-69809387
Phodopus_sungorus_MCBN011322457_2572-751
Phodopus_sungorus_MCBN011377448_3265-1297
Phodopus_sungorus_MCBN011458509_3450-1270
Pipistrellus_kuhlii_JACAGB010000036_2714075-2713419
Pipistrellus_kuhlii_JACAGB010000036_2715428-2714830
Pipistrellus_pipistrellus_CAJEUF010007138_151019-151659
Pipistrellus_pipistrellus_CAJEUF010007138_152076-153484
Pipistrellus_pipistrellus_PVIQ01006209_55430-56070
Pipistrellus_pipistrellus_PVIQ01006209_56487-57903
Pipistrellus_pygmaeus_CATLKD010000094_853063-853703
Pipistrellus_pygmaeus_CATLKD010000094_854120-855541
Potorous_gilbertii_JAQQSK010000001_550432658-550433868
Potorous_gilbertii_JAQQSK010000003_216452780-216453841
Potorous_gilbertii_JAQQSK010000003_224460428-224458802
Potorous_gilbertii_JAQQSK010000003_439059460-439060596
Potorous_gilbertii_JAQQSK010000003_442854059-442856070
Potorous_gilbertii_JAQQSK010000003_499736836-499737909
Potorous_gilbertii_JAQQSK010000004_218221140-218222196
Pseudocheirus_occidentalis_JAQQSW010000004_188455869-188454749
Pseudocheirus_occidentalis_JAQQSW010000004_192947843-192946108
Pseudocheirus_occidentalis_JAQQSW010000005_205973880-205973038
Pseudocheirus_occidentalis_JAQQSW010000005_84384608-84385850
Pseudocheirus_occidentalis_JAQQSW010000008_105329854-105328851
Pseudocheirus_occidentalis_JAQQSW010004217_8655-7448
Pseudocheirus_occidentalis_JAQQSW010006939_5171-3054
Pseudocheirus_occidentalis_JAQQSW010049037_269-1620
Pseudocheirus_occidentalis_JAQQSW010086624_3106-2409
Pseudocheirus_occidentalis_JAQQSW010088965_26-1090
Pseudocheirus_occidentalis_JAQQSW010185563_809-102
Pseudochirops_corinnae_JAQQSV010000001_121153112-121154599
Pseudochirops_corinnae_JAQQSV010000001_215152188-215150674
Pseudochirops_corinnae_JAQQSV010000001_470254990-470256666
Pseudochirops_corinnae_JAQQSV010000003_37057521-37055994
Pseudochirops_corinnae_JAQQSV010000004_224497338-224496616
Pseudochirops_corinnae_JAQQSV010000004_233060796-233061907
Pseudochirops_corinnae_JAQQSV010000005_119709131-119708221
Pseudochirops_corinnae_JAQQSV010000005_119710400-119709519
Pseudochirops_corinnae_JAQQSV010000007_102033920-102032380
Pseudochirops_corinnae_JAQQSV010000007_156135007-156136075
Pseudochirops_corinnae_JAQQSV010000008_134291323-134290187
Pseudochirops_corinnae_JAQQSV010001530_12476-14129
Pseudochirops_corinnae_JAQQSV010001530_43724-42071
Pseudochirops_corinnae_JAQQSV010074762_2236-896
Pseudochirops_cupreus_JAQQSU010000001_256256847-256258718
Pseudochirops_cupreus_JAQQSU010000001_49953997-49952406
Pseudochirops_cupreus_JAQQSU010000002_125647366-125648485
Pseudochirops_cupreus_JAQQSU010000002_227388114-227386674
Pseudochirops_cupreus_JAQQSU010000002_499181416-499180615
Pseudochirops_cupreus_JAQQSU010000003_274487929-274488932
Pseudochirops_cupreus_JAQQSU010000003_291016873-291018204
Pseudochirops_cupreus_JAQQSU010000003_487809675-487808017
Pseudochirops_cupreus_JAQQSU010004289_9148-7711
Pseudochirops_cupreus_JAQQSU010009076_3749-4906
Pseudochirops_cupreus_JAQQSU010020571_3071-4407
Pseudochirops_cupreus_JAQQSU010027108_8140-8692
Rattus_norvegicus_AAHX01035392_6555-4875
Rattus_rattus_JAALGF010004057_145008829-145010130
Rattus_rattus_JAALGF010004057_255682818-255683755
Rhizomys_pruinosus_PVIM010120482_1847-3052
Rhizomys_pruinosus_PVIM010143654_2992-3809
Rhombomys_opimus_REGO01000293_1436571-1438120
Sigmodon_hispidus_PVIH01004093_140887-141942
Sigmodon_hispidus_PVIH01004834_97854-99062
Sigmodon_hispidus_PVIH01004934_85629-87722
Sigmodon_hispidus_PVIH01010838_47403-48401
Sigmodon_hispidus_PVIH01010838_47403-48401_39166-40318
Sigmodon_hispidus_PVIH01028646_8729-8007
Sorex_araneus_AALT02088749_17057-15495
Sorex_araneus_AALT02121933_5367-6197
Sorex_cinereus_JAOANZ010001337_10740849-10742778
Sorex_palustris_JAOXYA010000028_3147296-3149143
Tamandua_tetradactyla_JAMSGI010000034_2348449-2349364
Tamandua_tetradactyla_PVIF010042287_5376-6291
Thomomys_bottae_JANJXV010000025_15715898-15717308
Thomomys_bottae_JANJXW010000031_11031274-11029796
Tokudaia_osimensis_BPMZ01000043_2671511-2670451
Trichosurus_vulpecula_JAANDE010000001_351033198-351033676
Trichosurus_vulpecula_JAANDE010000001_351034593-351035400
Trichosurus_vulpecula_JAANDE010000002_148416173-148417023
Trichosurus_vulpecula_JAANDE010000002_248588060-248589685
Trichosurus_vulpecula_JAANDE010000002_259879619-259877912
Trichosurus_vulpecula_JAANDE010000003_162440350-162441319
Trichosurus_vulpecula_JAANDE010000003_285996687-285995412
Trichosurus_vulpecula_JAANDE010000004_273654983-273653879
Trichosurus_vulpecula_JAANDE010000004_347574245-347572693
Trichosurus_vulpecula_JAANDE010000005_108336510-108337514
Trichosurus_vulpecula_JAANDE010000008_114440749-114442423
Trichosurus_vulpecula_JAANDF010000869_1712666-1713635
Trichosurus_vulpecula_JAANDF010001651_165417-166692
Trichosurus_vulpecula_JAANDF010002321_62378-61374
Trichosurus_vulpecula_JAANDF010003949_352233-353083
Trichosurus_vulpecula_JAANDF010006885_367078-367556
Trichosurus_vulpecula_JAANDF010006885_368473-369237
Uromys_caudimaculatus_JAPYYD010000003_115210771-115211843
Uromys_caudimaculatus_JAPYYD010000003_8793458-8792197
Vombatus_ursinus_JAQQSX010000002_19796884-19798417
Vombatus_ursinus_JAQQSX010000002_495496282-495495166
Vombatus_ursinus_JAQQSX010000002_495497305-495497099
Vombatus_ursinus_JAQQSX010000003_114608627-114606783
Vombatus_ursinus_JAQQSX010000003_365729029-365727729
Vombatus_ursinus_JAQQSX010000003_456617927-456616784
Vombatus_ursinus_JAQQSX010000004_101543567-101542440
Vombatus_ursinus_JAQQSX010000004_35532880-35534542
Vombatus_ursinus_JAQQSX010000006_6548582-6546986
Vombatus_ursinus_JAQQSX010000006_69894586-69893087
Zapus_hudsonius_PVHP010005616_64192-63137
