# Supplementary material for: Genomic transfers help to decipher the ancient evolution of filoviruses and interactions with vertebrate hosts
Source: PLoS Pathog. 2024 Sep 3;20(9):e1011864. doi: 10.1371/journal.ppat.1011864 (PMC11398700; doi:10.1371/journal.ppat.1011864)
Supplement: S8 Data — See genome context figures for locations of species with ORFs. (TXT) [file ppat.1011864.s030.txt]

Arvicola_amphibius_CAJEUE010013310_62280-63166
Bettongia_penicillata_JAJHZJ010000145_6564158-6565102
Bettongia_penicillata_JAJHZJ010000220_103093-102171
Bettongia_penicillata_JAJHZJ010000771_692047-691170
Cephalopachus_bancanus_JAPVLO010000079_5376008_5375182
Chionomys_nivalis_CATLKP010000469_2345000-2345900
Cricetulus_griseus_APMK01059870_52682-53594
Cricetulus_griseus_APMK01090411_9870-10773
Cricetulus_griseus_APMK01149764_4836-5507
Cricetulus_griseus_APMK01149764_6114-6449
Cricetulus_griseus_APMK01189638_23228-24068
Dicrostonyx_torquatus_JAQHUG010000128_3409779-3410670
Ellobius_lutescens_LOJG01003938_17357-16483
Ellobius_talpinus_LOJH01000262_56707-57576
Gymnobelideus_leadbeateri_WOXC01004688_509011-508294
Gymnobelideus_leadbeateri_WOXC01006138_321382-322216
Gymnobelideus_leadbeateri_WOXC01006292_55163-54147
Gymnobelideus_leadbeateri_WOXC01009723_142213-143160
Lagorchestes_hirsutus_JAPYYB010000001_121520810-121519830
Lagorchestes_hirsutus_JAPYYB010000001_54248259-54247291
Lagorchestes_hirsutus_JAPYYB010000002_140771949-140772254
Lagorchestes_hirsutus_JAPYYB010000002_498537783-498538729
Macropus_fuliginosus_JAQMYV010015445_1203-2149
Macropus_fuliginosus_JAQMYV010096092_688-1618
Macropus_giganteus_JAQQTA010000001_218446458-218445512
Macropus_giganteus_JAQQTA010000001_562948847-562948443
Mesocricetus_auratus_APMT01108001_6795-5940
Microtus_agrestis_CADCXR010044089_142998-143875
Microtus_agrestis_CADCXR010052029_18233-18949
Microtus_agrestis_CADCXS010019712_18131-18885
Microtus_agrestis_CADCXT010002312_1633114-1633858
Microtus_agrestis_LIQJ01001596_806123-805246
Microtus_arvalis_VIIT010002543_117384-116507
Microtus_californicus_JAQJZF010000004_8734480-8735245
Microtus_californicus_JAQJZG010000001_57295195-57296084
Microtus_fortis_NMRL01000081_3514545-3515421
Microtus_montanus_JAEPQX010004533_519044-519805
Microtus_montanus_JAEPQX010004613_415507-415912
Microtus_ochrogaster_AHZW01161700_1585-2495
Microtus_ochrogaster_JAATJU010022892_3393673-3394583
Microtus_oeconomus_VIIU01000248_159867-159142
Microtus_oeconomus_VIIU01009432_61697-60819
Microtus_oregoni_JAGKIF010000135_29279588-29278835
Microtus_oregoni_JAGKIF010000492_494414-495288
Microtus_richardsoni_JAEPQW010000324_560234-561027
Myodes_glareolus_LIPI01005391_385721-386584
Neodon_shergylaensis_JABTXL010003188_110132-111010
Notamacropus_eugenii_JAQOLP010000589_119001-119931
Notamacropus_eugenii_JAQOLP010002320_224804-223867
Ondatra_zibethicus_PVIU01006931_87366-88254
Ondatra_zibethicus_PVIU01015471_9985-10757
Paedocypris_micromegethes_QKNR01000012_17238562-17239635
Petaurus_breviceps_JAMXIF010000002_102428419-102427474
Phalanger_gymnotis_JAQQSZ010004907_1139-152
Phascolarctos_cinereus_MSTS01000148_1823542-1822607
Phascolarctos_cinereus_POVN02000009_102856926-102856202
Phascolarctos_cinereus_POVN02000009_187288308-187289256
Phascolarctos_cinereus_POVN02000009_187291288-187291608
Phodopus_roborovskii_CALSGD010000248_4188411-4189346
Phodopus_roborovskii_CALSGD010001466_34655316-34654416
Phodopus_sungorus_MCBN011048884_1096-216
Phodopus_sungorus_MCBN011428430_2843-3745
Phodopus_sungorus_MCBN011458509_967-32
Potorous_gilbertii_JAQQSK010000003_441075645-441074739
Potorous_gilbertii_JAQQSK010000003_499738724-499739689
Potorous_gilbertii_JAQQSK010006954_3438-2465
Potorous_gilbertii_JAQQSK010012887_1444-2355
Pseudocheirus_occidentalis_JAQQSW010004217_6647-5705
Pseudocheirus_occidentalis_JAQQSW010040639_5388-4417
Pseudocheirus_occidentalis_JAQQSW010075413_3231-3918
Pseudochirops_corinnae_JAQQSV010000003_134294969-134294206
Pseudochirops_corinnae_JAQQSV010000005_140296540-140295596
Pseudochirops_corinnae_JAQQSV010000005_26305892-26306880
Pseudochirops_corinnae_JAQQSV010000007_156136864-156137821
Pseudochirops_cupreus_JAQQSU010000001_49952086-49951129
Pseudochirops_cupreus_JAQQSU010000003_386334936-386335926
Pseudochirops_cupreus_JAQQSU010000003_510336182-510337124
Tarsius_syrichta_ABRT02336301_89784-90619
Trichosurus_vulpecula_JAANDE010000001_302990881-302991886
Trichosurus_vulpecula_JAANDE010000004_273653000-273652051
Trichosurus_vulpecula_JAANDE010000008_172857747-172858680
Trichosurus_vulpecula_JAANDE010000008_87802896-87803794
Vombatus_ursinus_JAQQSX010000006_148530276-148531235
Vombatus_ursinus_JAQQSX010000006_69874397-69873498
